# Supplementary material for: Genome-Wide Identification, Functional Characterization, and Stress-Responsive Expression Profiling of Subtilase (SBT) Gene Family in Peanut (Arachis hypogaea L.)
Source: Int J Mol Sci. 2024 Dec 13;25(24):13361. doi: 10.3390/ijms252413361 (PMC11676140; doi:10.3390/ijms252413361)
Supplement: Supplementary file 1 [file ijms-25-13361-s001.zip]

Archive with 13 entries (11 files):
- ijms-3341442-supplementary/
- ijms-3341442-supplementary/Supplementary Materials/
- ijms-3341442-supplementary/Supplementary Materials/Supplementary Figure S1.png
- ijms-3341442-supplementary/Supplementary Materials/Supplementary Figure S2.png
- ijms-3341442-supplementary/Supplementary Materials/Supplementary Figure S3.jpg
- ijms-3341442-supplementary/Supplementary Materials/Supplementary Table S1.xlsx
- ijms-3341442-supplementary/Supplementary Materials/Supplementary Table S2.xlsx
- ijms-3341442-supplementary/Supplementary Materials/Supplementary Table S3.xlsx
- ijms-3341442-supplementary/Supplementary Materials/Supplementary Table S4.xlsx
- ijms-3341442-supplementary/Supplementary Materials/Supplementary Table S5.xlsx
- ijms-3341442-supplementary/Supplementary Materials/Supplementary Table S6.xlsx
- ijms-3341442-supplementary/Supplementary Materials/Supplementary Table S7.xlsx
- ijms-3341442-supplementary/Supplementary Materials/Supplementary Table S8.xlsx
