# Supplementary material for: Genome-Wide Identification, Functional Characterization, and Stress-Responsive Expression Profiling of Subtilase (SBT) Gene Family in Peanut (Arachis hypogaea L.)
Source: Int J Mol Sci. 2024 Dec 13;25(24):13361. doi: 10.3390/ijms252413361 (PMC11676140; doi:10.3390/ijms252413361)
Supplement: Supplementary file 1 [file ijms-25-13361-s001.zip › ijms-3341442-supplementary/Supplementary Materials/Supplementary Table S1.xlsx]

## Sheet: Sheet2
Supplementary Table S1. Physicochemical properties of Arachis hypogea SBT genes and their protein sequences.
Gene name	Protein ID	gene location	Exons	CDS	Chr	Protein (aa)	MolWt	pI	Subcellular localization	GRAVY	Protein sequence
AhSBT1	AH01G11570.1	Chr01(18876784,18879051,-)	1	2268	Chr01	755	79.1154	6.94	extracellular space	-0.017	MGTPRKASLAVFLLLFVALCHGATSANKKTTYIVHVAKSQMPESFEHHAEWYASSLKSVSESAEMLYTYENAIHGYSTRLTEEEARLLEAQDGVLAVLPETKYELHTTRTPLFLGLDKSSDLFPASDSSSDVIVGVLDTGVWPESKSFDDTGLGPVPSTWKGTCETGTNFTASNCNRKLIGARFFAKGYEAMLGPIDVTKESKSPRDDDGHGTHTASTAAGSVVTGASLFGYAQGTARGMATRARIAAYKVCWIGGCFSSDILAAIDRAILDHVDVLSMSLGGGSSDYYRDSVAIGSFAAMEKGILISCSAGNAGPSPSSLSNVAPWITTVGAGTLDRDFPAFVSLGNGLNFSGVSLYRGNALPDSPLPFVYAGNASNATNGNLCMVGTLSPEKVAGKI…
AhSBT2	AH01G16420.1	Chr01(50754456,50756735,+)	1	2280	Chr01	759	81.0385	6.24	extracellular space	-0.121	MDVFYFVALIFMLSFHIHFTRGSVLNPTTEKTETNSFQTYIIHVRKPESKIFTQSEDLINWHNSFMPPPATTTSTKEQPRKMLYSYRNVLSGFAARLTEEELREVEKKDGFISAHPQRILHRQTTHTPEFLGLQQQMGLWKQSNLGKGVIIGVVDSGITPNHPSFNDAGMPPPPPKWKGKCELNETACNNKLIGARTFNIAATATNGTQNVPPIDEDGHGTHTSSTAAGAFVDYAEVLGNAKGTATGMAPLAHVAMYRVCFGDPCPEADILAALDAAVEDGVDIISISLGLSEPPPFYNDSTAIGAFAAIQKGIFVSCAGGNLGPSNSTIVNGAPWILTVGASTIDRTIVATAKLGNGEEFDGESVFQPSSFPSTLLPLAYAGKNGNQQSALCANRSLS…
AhSBT3	AH01G20860.1	Chr01(92671129,92674176,-)	2	2307	Chr01	768	81.6308	6.51	extracellular space	-0.122	MASTCSFSMVMIAMMLQCLLCEVMASSTKKTYIVHMKRKHNNPSKREWYTATLEYHNSHSDSLLYSYETAYNGFAASLSKDQAQLLRRSDSVLAVYEDTRYTLHTTRTPEFLGLQKASNLWEGHTIQDLDHASNDIIIGILDTGVWPETNSFDDSSMPPVPTRWRGQCEPAPDFDPSLCNRKLIGARTFSKGYLLSSGGGYMVREKDQVSPRDREGHGTHTATTAAGSAVPNATLLGYATGTARGMAPQAQVAAYKVCWTGGCYASDILAGIDQAIQDGVDVLSLSLGGSSTAYHRDTIAIGTFAAVQKGIFVACSAGNNGPRQGSVANVAPWVMTVGAGTLDRDFPAYVKIGNGKRFSGVSLYGGEGLGDEPVGLVYFTDKSNSSSSVCLPGSLEPSL…
AhSBT4	AH01G22270.2	Chr01(94393249,94398633,+)	10	2454	Chr01	817	87.5731	7.87	extracellular space	-0.065	MRLLEFGCLVAVLCGLLVSVKAEIYIVTVEGEPVISYGGGIDGFEATAVESDEKIDTNSELVTSYAHHLEKKHDMLLGMLFEPGTYKKLYSYRHLINGFAVHISPEQAETLRHAPGVKSVERDWKVKRLTTHTPQFLGLPTGVWPTGGGFDRAGEDIVIGFVDSGIYPHHPSFATHNTEPYEPVPKYRGKCEIDPDTKKNYCNGKIVGAQHFAQAAIAAGAFNPSMDLASPLDGDGHGSHTASIAAGNNGIPVRMHGHEFGRASGMAPRARIAVYKALYRLFGGFIADVVAAIDQAVYDGVDILSLSVGPNSPPAATKTTFLNPFDATLLGAVKAGVFVAQAAGNGGPFPKTMVSYSPWIASVAAAIDDRRYKNHLTLGNGKVLAGIGLSPATHLNESY…
AhSBT5	AH01G29030.1	Chr01(102856685,102859904,-)	9	2154	Chr01	717	76.4586	6.75	chloroplast	0.006	MFNGFSVHTSRSQATRLRNLAGVKLVQRDNGAKLMTTHTPQFLSLPTGIWTQLGGPAHAGDGVVIGFVDSGINPTHPSFAYDPNLHPFTSNLSSFSSAECQFGPFFPASSCNGKIVSAKFFSAGAQAAVNLNASVDILSPFDAEGHGSHVASIAAGNGGVPVVVNGVFYGKASGMAPRARIAVYKAAYPSGSTLADVVAAMDQAVSDRVDILTVSVGPDEPPPDGTLTFLNMFEVAMLFARKAGVFVVQAAGNKGPYPSTVVSFSPWAMGVGASTTDRTYPAHLLLGNGQVLDGASLSGPGFGNGKVLQKLVLAKDALKKNGTFQHTPEYIEECQHPEAFDPNLVFARIVICTCSYGFYTGTSSFAAIVDTARTLGFSGFIYVANPRYGSYKPQAYPFA…
AhSBT6	AH01G29980.1	Chr01(104054259,104057929,+)	9	2352	Chr01	783	84.8257	6.97	plasma membrane	-0.116	MLLQKNSVFLLLALILFFLLQVLTGSAAFELKKSYIVYLGSHDHGEVATDADFDRVTQAHHDFLRSYLGSYEKAQEVMIYSYTRHINGFAAMLRDEEAAEIAKHPKVVSVFLNKGRKLHTTRTWEFMLMEKQSGVISPASVFSKARFGEHTIIGNLDTGVWPESPSFRDEGIGPIPSRWKGSCDGGSPDFHCNKKLIGARYFNKGYAAIAGPSVLKNGTLNTVRDYEGHGSHTLSTLGGNFVPGANVFGFGNGTAEGGSPKARVASYKVCWPQIDDGECFDADIMAAFDMAIHDGVDILSLSLGSDPADYFEDGLAIAAFHAFSKGITVVCSAGNSGPKKGSISNVAPWLFTVAASTLDREFDSVVELENGKNFTGASLATAMPQKKFYSLINSLDAKL…
AhSBT7	AH02G04230.1	Chr02(5295883,5299951,-)	3	2283	Chr02	760	83.022	9.11	extracellular space	-0.121	MATQVFLPLWFFSMITYFLSTKATIDNYIIHMDLLAMPKAFSSHHNWYKATLSLAMKNDHNTPLPSNKLIYSYKNVMNGFSASLTPQEHELIKASPGYISSILDAQVKLHTTHTPKFLGLNPSFGAWPNSQYGKDVIIGLVDTGVWPESESFKDNGGFTNVPSRWKGQCENSIHFNSSNCNKKLIGAKFFNKGLIAKNPKIKKISINSTRDIEGHGTHTASTAAGSRVYNASYFGYATGTATGTAPMARLAMYKALWEEGAVSSDIIAAIDSAIEDGVDVLSLSFGFDRTPLYTDPVAIATFAAVEKGIFVTTSSGNDGPFLGTLHNGTPWVITVAASTVDREFHGTLTLGNAVEITGLSLYPGPNVISHTSIVYDMAFCNDTNELHKVKDKIVVCEEN…
AhSBT8	AH02G05210.1	Chr02(6652801,6656019,+)	1	2409	Chr02	802	84.308	9.33	extracellular space	-0.027	MANPPIFLFLTIFIATLLCCCSSFEEEKRTTFIVQVNHNLKPSLFPTHTHWYQSTLSSLLSTKTTNGTTSKHALNNNNPILHTYDTVFHGFSTRLSPSEAKKLQTLPHVTALIPEQVRHVHTTRSPHFLGLQTAAKTGLLRDTDFGSDLVIGVIDTGIWPERQSFNDRDLGPVPAKWKGRCVAGKDFPATSCNRKLIGARFFSAGYEATNGKMNETSEYRSPRDSDGHGTHTASIAAGRYVSPASTLGYAAGVAAGMAPKARLAVYKVCWTGGCYDSDILAAFDAAVSDGVDVASLSVGGVVVPYHLDVIAIGAYGAASAGVFVSASAGNGGPGGLTVTNVAPWVTTVGAGTIDRDFPAHVKLGNGRVIAGASLYGGPGLVAGRMYPVVYAGSELSGGG…
AhSBT9	AH02G26550.1	Chr02(97656259,97660890,+)	11	2232	Chr02	743	79.8864	9.23	plasma membrane	-0.077	MFSHKLTNFSSLLWLPLLLILLSNAEVNGVEQKNFYIVFLRDHPLIRDNAHEAHLNVLSTVKESHIEAKESLVYSYTKSFNAFAAKLSEDEAKKLSAKDEVLSVFPNRYHKLHTTRSWDFIGLPLTAKRKLQSESDTIVGLLDTGVTPEFQSFKDNGLGPPPAKWKGTCDHFANFSGCNNKLIGARYFKLDKMEDPEDILSPIDVNGHGTHTSSTAAGSLVPKASLLGLAEGTARGAVPSARLAIYKVCWQSSGCADMDLLAAFEAAIHDGVDVISISIGGGDTNYLKDSIAIGAFHAMRNGIITVASAGNDGPAMGTVTNTAPWIVTVAASGIDREFKSTIELGNGKNVSGAGVTTFSPKQKEYPLINGVDAAKNSDSMDSASFCFEDSLDPKKVKGK…
AhSBT10	AH02G26560.1	Chr02(97663063,97665991,+)	2	2310	Chr02	769	82.4366	8.64	extracellular space	-0.069	MKGNMTSRTLLLFLALMVTNSIAIMDKQTYIVHMDKTKIKSSIHSQDSTKPWFQSVIDFITEVSVQENEEEEIAPQLLYVYETNMFGFSAHLSSKQLEYLNQVDGFLAAMPDELLTLHTTHTPHFLGLQNGRGLWSAPSLASDVIVGILDTGIWPEHISFQDTGLTEVPSRWKGSCEEGTKFSASNCNKKLIGARAFYKGYEKVIGRINETLDYRSPRDSQGHGTHTASTAAGNMVNNASLFGMAKGSASGMRYTSKVAAYKVCWPLGCANSDILAAMDQAVADGVDILSLSLGGIAKPYYNDSIAIASFGATQNGVFVSCSAGNSGPFKSTVGNVAPWIITVAASYTDRSFPTKVKLGNGQVFKGASLYHGKTIQLPLVHANTTGTQRTAQFCTKGSL…
AhSBT11	AH03G03640.1	Chr03(3765842,3768758,-)	10	2181	Chr03	726	78.1921	6.33	extracellular space	-0.123	MGDQSHPNSESVIRANHEISLGEAKAEALHHYSKSFRGFSAMLTPEQANQLQEHESVVSVFESKLNRLHTTHSWDFLGLNSAYTGSHVALDWASDVIVGVVDSGVWPESESFRDYGLGPVPERFKGECVTGDNFTLANCNKKIIGARFYSKGFEADVGPLEDVVNRQYFRSPRDSDGHGSHTASTIAGSIVANASLLGIGRGTARGGAANARLAIYKACWFGYCSDADILSAMDDAIHDGVDILSLSFGPSPPQPIYFEDAVSVGAFHAFQNGILVSASAGNSIFPATACNVAPWILTVAASTLDRQFRSDIHLGNSKVLKGLSLNPIKMDNWHALIYASAAAAPGVPATNASFCKNNTLDRSLIKDKIVICTIEKVTENRRLKAMVIKEGGGVGMILI…
AhSBT12	AH03G06140.1	Chr03(6277211,6280041,+)	1	2340	Chr03	779	82.7603	9.14	extracellular space	-0.029	MGKLVWKSTPPPLLFTVILAILLSQTLFAYASDQPSKKTFIFRVDSQSKPSIFPTHYHWYTSEFTDQHRILHVYDTVFHGFSAVLTDDQVASISQHPSVLAVFEDRRRQLHTTRSPQFLGLRNQRGLWSESDYGSDVIIGVFDTGVWPERRSFSDLNLGPIPSRWKGVCERGARFSPRSCNKKLIGARYFSKGHEAGASSGPLNPINETIEFRSPRDADGHGTHTASTAAGRYAFQANMSGYASGIAKGVAPKARLAVYKVCWKNAGCFDSDILAAFDAAVNDGVDVISISIGGGDGIASPYYLDPIAIGSYGAVSRGVFVSSSAGNDGPSGMSVTNLAPWLTTVGAGTIDRDFPSEVILGNGKTLSGVSLYAGAPLRGKMYQLVYPGKSGVLSDSLCM…
AhSBT13	AH03G08740.4	Chr03(9160995,9165967,-)	10	2247	Chr03	748	81.7029	6.86	chloroplast	-0.131	MTKPESPFFTLLFTISLLMHAQSSYKQMYIVYMGEKNNNNWDEFSTQSLHHSMLLEVHESIDAAKESLIYSYGRSFNGFAAMLSEEEAAIISDMEEVVSVFPNLGLELQTTRSWDFMGFTDDASKLTPPFDGRNIIIGMFDTGIWPESESFNDEGLGPPPKKWRGKCQTEHNFTCNNKIIGARYYQSFGLEEQFKSARDESGHGSHAASVAAGREVVGANYFGLAKGTAKGGAPNARIAVYKVCWNMACYAADILAAFDDAIADGVDIISASFAGYLQSRFLFNPVAIRSFHAVKNGILTIAAAGNQGPQRGGLANHPPWILTVAASTIYRKFVTPLVLGNGDVTTANSINTYNVKNISYPLILGGDATNFSANYIPRESSLCFPGSLNSEKVKGKIVL…
AhSBT14	AH03G20750.2	Chr03(35336943,35342431,+)	10	3141	Chr03	1046	116.83	7.08	extracellular space	-0.249	MASTQSSSAFSLSIFFIFIALFLYHFHFQSQPSSPNPSQTLPPNSTDHGTPSRRNYIVRFRHYKTAHHHRSYLESNLRSRGWHWIHRHNPAAKFPTDFALVSVEDGLIRQIEALPLVKDLHLDMSYTRGLLHKDRTHKGKGGAFVDGKKRPGKIFTSMSFTEEPYRDGDDEPPHCSFTRNSSVKLGRQLLMQRSQVTSMFGAEDLWAKGYTGAKVKMAIFDTGIRADHPHFRNIKERTNWTNEDTLNDNLGHGTFVAGVIAGVDAECLGFAPDTEIYAFRVFTDAQVSYTSWFLDAFNYAIATNMDVLNLSIGGPDYLDLPFVEKIWEITANNIIMVSAIGNDGPLYGTLNNPADQSDVIGVGGIDYSDHIASFSSRGMSTWELPHGYGRVKPDIVAYG…
AhSBT15	AH03G24370.1	Chr03(49781779,49786623,+)	2	2337	Chr03	778	82.7507	8.88	extracellular space	-0.114	MEKMPSIFFFCFFLCLSHSSSSSSLESPINNVAKKKTYIVHMNHNQKPSIYSTHHDWYIASLQSLSTNSDSDSDPLLYSYKTAYNGFAASLDPQQAQALLASGSVLGIYEDTLYQLHTTRTPEFLGLETQTTLWAGHSNEDLGRALNDVIIGVLDTGVWPESKSFDDAGMPEIPARWRGQCESGPDFSPKLCNKKLIGARSFSRGFHMASGNSGSGYPGRQKEPVSPRDKDGHGTHTASTAAGSPVANASLLGYAIGTARGMAPQSRVAAYKVCWTDGCFASDILAGIDRAIEDGVDVLSLSLGGGSAPYFRDTIAIGAFAAVEKGIFVACSAGNSGPSKSTLANVAPWIMTVGAGTLDRDFPAFAVLGNKKFSGVSLYSGKGMGTEPVSLVYFKNSNQ…
AhSBT16	AH03G27910.1	Chr03(89793758,89801041,-)	10	2580	Chr03	859	91.1127	6.98	chloroplast	-0.001	MGSFDLKHLMLLFWFVLVVPYCLCEEDDSDDSSSAVYIVSLRNSPASHYYGELREMGSNGFQVKNGGGGGGDASSSGRIQFHKPRYGNATKTNKRYGSYVAQVHDSLLKKVLKGEKYLKLYSYHYLINGFAVLVTQQQAEKLARSSEVSNVVLDFSVRTATTHTPQFLGLPQGAWSQEGGFEAAGEGVVIGFVDTGIDPTHPSFADNKSEHPYPVPAHFNGVCEVTRDFPSGSCNRKLVGARHFAASAITRGIFNSTQDYASPFDGDGHGTHTAAVAAGNHGIPVIVAGHHFGNASGMAPRSHVAVYKALYKSFGGFAADVVAAIDQAAQDGVDIISLSITPNRRPPGVATFFNPIDMALLSAVKAGIFVVQAAGNTGPSPTSVSSFSPWIFTVGAASH…
AhSBT17	AH03G44390.1	Chr03(137961792,137967677,-)	10	2550	Chr03	849	91.488	7.95	cytoplasm	0.004	MGNIYWVHVGMLCLYGMLILPSFCQVDSGDAATAVYIVTLRQAPASHYQDELARRGHSFRHGTSLRRNRLHRTRHQNLTKPVRSHSYYIARAHDSLLKKVLGGEKYLKLYSYHYLINGFAVLVTPQQAEKLSKRREVSNVVLDFSVRTATTHTPQFLGLPKGAWVEAGGFETAGEGITIGFIDTGIDPTHPSFQDDKSEHPYPVPANFSGICEVTPDFPSGSCNRKLVAARHFAASAITRGIFNSSEDYASPFDGDGHGTHTASISSGNYGIPVVVAGHHFGNASGMAPRSHIAVYKALYKRFGGFAADVVAAIDQAAQDMVDIICLSITPNRRPPGIATFVNPIDMSLLSAVKAGIFVVQAAGNTGPSPMSMSSFSPWIFTVGAASHDRLYSNSIILG…
AhSBT18	AH04G01070.1	Chr04(1407482,1420586,+)	11	2304	Chr04	767	82.9796	7.78	plasma membrane	-0.084	MRVPSSVLCYFLPLLLACCAAKKSYVVYMGAHSHDPAQLSPLHFNRVTHSHHQFLQSFLESYDAAKESIFYSYTRHINGFAAILEEEVAVEIAKHPKVISVFENRERKLHTTRSWEFMGLEQNGEVTWNSIWKKARYGEGVIIGNLDTGVWPESESFNEKGFGPIPSKWRGICDHGSDPTFHCNRKLIGARYFNKGFLSVAGKVNGSTEEDFESPRDIEGHGSHTLSTAAGNMVAGVSVFGHGYGTAKGGSPKARVATYKVCFAGGGCSDADMMAAFDMAIHDGVDVLSVSIGGPPSAYFNDSISIGSFHAAMNGIVVVCSAGNSGPFDASVVNLAPWHITVAASTMDRAFASYVVLGNNITIKGESLSASKMAHKFYPIIKAADAKLASAKVINAVLC…
AhSBT19	AH04G13190.1	Chr04(31674422,31680440,-)	11	2220	Chr04	739	78.9652	9.17	extracellular space	-0.072	YTGGIDGFEATAVESDEKIDTTSELVTSYARHLEKRHDMLLEMLFDTGTYTKLYSYRHLINGFAVHLSPEQAETLRHAPGVKSVVRDWKVKRLTTHTPQFLGLPTGVWPTGGGYDRAGENIRKCEVDPETKRSFCNGKIIGAQHFAQAAIAAGAFNPIVDFASPLDGDGHGSHTASIAAGRNGIPVRMHGHEFGKASGMAPRARIAVYKALYRLFGGFIADVVAAIDQAVHDGVDILSLSVGPNSPPATTKTTYLNPFDATLLGAVKAGVFVAQAAGNGGPFPKTLVSYSPWIASVAAAIDDRRYKNHLTLGDGKILAGIGLSPSTHFNQSYTLVAANDVVLDSSVMKYNPTDCQRPELLNKNLIKGNILLCGYSFNFVVGSASIKKVSETAKSLGAAG…
AhSBT20	AH04G13200.1	Chr04(31685657,31693253,-)	10	2463	Chr04	820	88.1417	8.21	endomembrane system	-0.041	MRLVEFWCIFIIIILANILEPGKAEVYIVTVEGEPIISYTGGIDGFEATAVESDEKIDTTSELVTSYARHLEKRHDMLLEMLFDTGTYTKLYSYRHLINGFAVHLSPEQAETLRHAPGVKSVVRDWKVKRLTTHTPQFLGLPTGVWPTGGGYDRAGENIVIGFVDSGIYPHHPSFVTYNTEPYGPLPTYRGKCEVDPETKRSFCNGKIIGAQHFAQAAIAAGAFNPIVDFASPLDGDGHGSHTASIAAGRNGIPVRMHGHEFGKASGMAPRARIAVYKALYRLFGGFIADVVAAIDQAVHDGVDILSLSVGPNSPPATTKTTYLNPFDATLLGAVKAGVFVAQAAGNGGPFPKTLVSYSPWIASVAAAIDDRRYKNHLTLGDGKILAGIGLSPSTHFNQ…
AhSBT21	AH04G24160.1	Chr04(112572304,112579074,+)	11	2244	Chr04	747	80.3244	9.71	extracellular space	0.052	MILQKHTRSFNLLWRLQLVLILLSSTLANGVERKDFYIVFLGAHHTLNSDIIHETHLNVLSSVKGSYLEAQESMVYSYTNSFNAFAAKLSENEAKKLSEMDEVLLVFRNQYRKLHTTRSWNFIGLPVTAKRRLQFESDIVVGVLDTGITPESQSFKDDGLSPPPAKWKGSCGPFANFSGCNNKIIGAKYFKADGNSDPSDILSPIDVLGHGTHTASTAAGTLVPKASLFGLANGTARGAVPSARLAIYKVCWTSSGCADMDILAAFDAAIHDGVDIISISIGGGDPSYVVDVISIGSFFAVSKGILTVASAGNDGPDMATVTNTAPWIVTVAASGIDRAFRSTVILGSGKNVSGIGVSSFNPKQKQYPLINGVNAALNSEAKEYARYCFGGSLDPNKVK…
AhSBT22	AH04G24240.1	Chr04(112717511,112720920,+)	2	2496	Chr04	831	89.9586	9.56	extracellular space	-0.067	MTNFKYNFTFVRKSSLNLFQLFQCLLAFFIHSFSHALVLSAKSYVLMHKYLILFFLSGIMISRLLFIFFALVVTNSMSMMVQKTYIVHMDRTKIRASIHSQDITKPWFESVIDSISESSTQEEQEQEILPPRLLYVYETNMFGFAVCLSQKQLESLSKVDGFLSALPDELLTLHTTHTPNFLGLKNGIGLWSAQNLASDVIIGIIDSGIWPEHISFKDSGLSSVPSHWKGICEQGTKFSASNCNKKLIGARTYLKGYEKSVGKINDTADYRSPRDSIGHGTHTASTAAGSLVKNASFYGLASGSASGMRKTSRIAAYKACWPAGCVNSDILAAMDQAVSDGVDVLSLSLGGFPKPYYGDSIAIASFGAAKNGVFVSCSAGNYGPHPSTVGNSAPWIMTV…
AhSBT23	AH04G25970.1	Chr04(116011231,116014567,-)	7	1707	Chr04	568	60.4341	9.62	plasma membrane	0.218	MNKTLFILVKIIGAKYFKADGNSDPLDILSPIDVLGHGTHTASTAAGTLVPKASLFGLANGTARGAVPSARLAIYKVCWTSSGCADMDILAEFDAAIHDGVDIISISIGGGDPSYVVDVISIGSFFAVSKGILTVASAGNDGPDMATVTNTAPWIVTVAASGIDRAFRSTVILGSGKNVSGIGVSSFNPKQKQYPLINGVDAALNSEAKEYALAFAFVLTNYVCSLDPNKVKGKLVYCKLGTYGTEAIVKEIGGIGAIIERQRYLDVAQVFMAPATIVNMSLGHTITSYIHSTRSPSAVIYKTHEIRKPAPFAPDIAAPGINILASYTLRRSITGLKGDTQFSKFNLLSRTSMACPHVAGVAAYVKSFHPDWTPAAIRSTIITTAKPMSKKINNEAEFA…
AhSBT24	AH04G26960.1	Chr04(118363104,118367278,+)	3	2340	Chr04	779	85.0282	6.35	plasma membrane	-0.131	MEPSFVYSLKLILFLIITTPWFLLSLHGNDNVDESSTYSTYIVHMDKSQFPNIFTTHHDWFEATIQSSKPSIHISNSNKKPSKKQLLYSYNHAMYGFSATLSSEELNSLRNSYGFISAYPDRTATMDTTHTFEFLSLDPSFGLWNASNLGEGVIVGVIDSGVWPESESFKDDGMEKKLPLKWKGRCEEGEEFNASMCNLKLIGARYFNKGLVAAKPNVTIKMNSPRDYDGHGTHTSSTVAGNYVHGANFFGYAKGVARGIAPKARVAMYKVSWEEGRQASDILAGMDQAIGDGVDVISASMGLDKVPLYEDSIAIASFAAMEKGIVVSSSAGNEGPKLGTLHNGIPWVINVAASSIDRTFGSLVLGNGETIIGWTLFAADAIVQDLQLVYHDTLSACNS…
AhSBT25	AH04G28590.1	Chr04(120538142,120543487,-)	11	2295	Chr04	764	81.3477	8.74	extracellular space	-0.16	MGRYIFYLHLLVLSFLLSTFFLNAAQATKKCYIVYLGAHSHGPNPSSYDLESATNSHHDLLTSTLGSHEKAKEAIIYSYNKHINGFAALLEEEEAAQIAKNPNVVSVFLSKEYKPHTTRSWEFLGLHRRNGMNTAWQKGRYGENTIIANIDTGVWPESKSFSDKGIGPVPTKWRGGNVCEISKVRSSKKTPCNRKLIGARYFSKGYEASIGKIAPSQHTARDFEGHGTHTLSTAGGNFVPGASVFGNGNGTAKGGSPRARVAAFKVCWSTIDETSCHGADVLSAIDQAISDGVDVISISAGGRTEVNPNEIFTDEVSIGAFHALSRNVVVVASAGNEGPTPSSVVNVAPWVFTVAASTIDRDFSSNVTLGNNQQVTGASLFVNLPSSQSFPLILASDAR…
AhSBT26	AH04G28620.1	Chr04(120595781,120607342,+)	10	2361	Chr04	786	84.5866	8.68	extracellular space	-0.145	MGNLRFIVSTFLLFVLLPEAVHGSKKCYIVYLGAHTHGPSTTSADFEAATYSHYDLLSSVLESHEKAREAMVYSYNKHINGFAAMLEKEEAAHIAKNPSVVSVFLSKEHKLHTTRSWEFLGLNRNGGNSAWQKGRFGENTIIANIDTGVWPESRSFSDKGYGPVPRKWRGENVCEISKVAGSGKNVCNRKLIGARFFADGFEAYNGKLNSKLRTARDFVGHGTHTLAIAGGNFVAGAHVFAVGNGTAKGGSPRARVAVYKVCWSLTDSADCYGADILAAIDQAISDGVDIISLSLAGGQHVVHPDDIFTDVVSIGAFHATASNILLVASAGNDGPAQGTVVNVAPWVFTVAASTIDRDFSSTVTFSDNRQVTGGSLFIDLPPNQAFRLLLSTDGKLANA…
AhSBT27	AH04G28650.1	Chr04(120628327,120633817,-)	11	2400	Chr04	799	85.484	9.31	extracellular space	-0.139	MNNCNLYLRIVVSSFLLSSFLLEAVHGSNKRCYIVYMGAHSHGPSPTSFDMEAATNSHFDLLASVLGSNEKAKEVMIYSYNKHINGFSALLEEEEAALIAIKPNVVSVFLSKEHKLHTTRSWEFLGLRRNAKNTAWQKGRFGENTIIANIDTGVWPESRSFSDKGYGSVPSKWRGGNVCQIDSLPGSRKNPCNRKLIGARYFSNAYEASVGELNPKLHTARDFEGHGTHTLSTAGGNFVPGAHVFAVGNGTAKGGSPRARVAAYKVCWSITDPASCHEADVLAAIDQAIADGVDIISLSAGGRQVVSPEDIFTDAVSLGAFHAISANILLVASAGNDGPTPATVVNGAPWIFTVAASTLDRDFSSTITLDNGQQITGGSLSVMLQSNQAFSLISSTDAK…
AhSBT28	AH04G28660.1	Chr04(120651497,120671059,-)	11	2391	Chr04	796	85.669	9.32	extracellular space	-0.159	MATSSFYLPLIIATWFLLLPFLPEVVHGTDTKKCYIVYLGAHSHGPSPTSVDLDVATNSHFDLLASVLGSHEKAKEAIIYSYNKHINGFAALLEEEEAAHITKKPNVVSVFLTKKHNLHTTRSWEFLGLNRNDGNLAWQKGRFGENTIIANIDTGVWPELKSFGDRGYGPVPSKWRGGNVCQIPDNKGNPCNRKLIGARFYNTAFQVYNGKLNPLLLTARDFVGHGTHTLSTAAGNFVPGANVFGVGNGTAKGGSPRARVASYKVCWSLTDSASCYGADVLAAIDQAISDGVDIISLSAGGQYLVHPEDIFTDEVSIGAFHAVSRNVVFVASAGNDGPTPGSVLNVAPWVFTIAASTIDRDFTSTITLANGQQIKGASLFVNLPQNQAFPLIDSTAGKF…
AhSBT29	AH04G28690.1	Chr04(120707712,120711949,-)	11	2427	Chr04	808	87.1072	9.8	plasma membrane	-0.131	MLPSNFHIQMGKSSFYYLNLPLIIAVSFLLIAFLPDAVHSSKKCYIVYLGAHSHGPNPTSVDLEAATNYHYNLLGSVLGSHEKGKEAIIYSYNKHINGFAALLEEEEAAHVAKIPNVVSVFLTKEHKLHTTRSWEFLGLHRNDKNSAWPKGRFGENTIIANIDTGVWPESQSFSDKGYGPIPSKWRGGNVCQIPDNKKNPCNRKLIGARYYNSAFQVYNGKLNPLLLTARDFVGHGTHTLSTAGGNFVAGASVFAVGNGTAKGGSPRARVAAYKVCWSLTDPASCYGADVLAAIDQAISDGVDIISLSAGGRYLVSPEDIFTDEVSIGAFHAISRNVLLVASAGNDGPSPGTVLNVAPWVFTIAASTIDRDFSSTITLSNGQRITGASLFVNLPQNQAF…
AhSBT30	AH04G28710.1	Chr04(120722551,120728328,-)	11	2388	Chr04	795	85.9475	8.51	extracellular space	-0.156	MSCYNIFLPLLVSSFLLFTFLPGAAHGSKKCYIVYLGAHSHGPTPTSLDLETATYSHYDLLGSVLGSHEKAKEAMIYSYNKHINGFAALLDEDEAAIIAENPNVVSVFVTKKHKLHTTRSWEFLGLHRNDKNSAWPKGRFGENTIIANIDTGVWPESTSFDDTGYGPIPSKWRGGNVCQINNFQSPRKKHCNRKLIGARFFIGTFEAYYGKLDEKLKTARDFVGHGTHTLSTAGGNFVEGASVFAVGNGTAKGGSPRARVAAYKVCWSLQDASDCFGGDILSAIDQAINDGVDIISISIGDQYLVHPEDIFTDEISIGSFHAISNNILFVASGGNDGPTPRTVANVAPWIFTVAASTTDRNFSSTITFGNGQQITGATLFVDLPPNHAFPVILAADGKL…
AhSBT31	AH04G28750.1	Chr04(120779882,120785612,+)	11	2418	Chr04	805	86.6904	9.2	extracellular space	-0.228	MGSSKFHYLRIIVLSFLLFTFLPEAVHTSKKCYIVYLGAHSHGPSPTSLDMEAATSSHYNLLTSVLGSHEKAEEAMIYSYNKHINGFAALLEEEEAAHIAKKPNVVSVFLSKEHKLQTTRSWDFLGLRRDAKNTAWQKGRFGENTIIANIDTGVWPESKSFRDGGYGPIPSKWRGGKACQLDRVHGSPKNLCNRKLIGARFFSDVFEAANGKVNPNERTARDLQGHGTHTLSTAGGDFVPGAHVFAVGNGTAKGGSPKARVVSYKVCWSRIDENSCNEGDIMSAIDQAINDGVDIINLSVGGRRGVTAQDILTDGVTLGAFHAMSNNILCVASAGNDGPYPGTVVNGAPWIFTIGASTIDRDFTSTITFSDGRKIIGGSLSVTLPPDEAFDFILATDGK…
AhSBT32	AH04G28770.1	Chr04(120809970,120817242,-)	11	2472	Chr04	823	89.0639	9.64	extracellular space	-0.246	MSANCVPPNPANYYSFKTMGSSNIYYLHLILSSFLLFTFFPETVHGSKRCYIVYMGAHSHGQSPTTLDMEAATISHYGLLASVLGSHEKAKEGMIYSYNKHINGFAALLDEEEAAIIAKKANVVSVFLSKERKPQTTRSWEVLGLRRNAKNTAWQKGRFGENTIIANIDTGVWPESKSFSDNGYGPVPSKWQGGNVCQLDKRPRSTKNPCNRKLIGARYFSKAFEATNGNIISPAMHTARDFEGHGTHTLSIAGGNFVPGAHVFAVGNGTAKGGSPSARVAAYKVCWSPTEEKSCHEGDILAAIDQAISDGVDVINLSVGGRQVVTAQDIFTDAVSLGAFHAISRNILLVASAGNDGPAPQTVVNGAPWIFTIGASTIDREFRSTITFSDGRQITGGSL…
AhSBT33	AH05G01570.2	Chr05(1577012,1581489,-)	10	2385	Chr05	794	85.8207	9.38	extracellular space	-0.092	MSSSSLFFYLFLAVLAAETTFCFSSKAYVVYMGSKTGQEPEDVLKQHHQMLAAVHEGSIEKAQASHIYSYKHGFRGFAAKLTQEQASQISSMPLNFFFLFETIRISNIQINGFLLLTTLLCSKLWQGMSGVVSVFPNYKRKLHTTHSWDFMGLEKDETMEILGQSTKNQANIIVGFIDTGIWPESPSFRDTDMPAVPPSWRGHCQLGETFNASSCNRKVIGARYYMSGFEAEEGSDKKVSFRSPRDSTGHGSHTASTAAGRYVSNMSYKGLAAGGARGGAPRARIAVYKTCWDSGCYDVDLLAAFDDAIRDGVHIISLSLGPEAPQGEYFNDAISVGSFHAARHGVLVVASAGNEGTPGSATNLAPWIFTVAASSTDRDFTSDVVLGNGVNISGESLSI…
AhSBT34	AH05G08500.1	Chr05(11411913,11414393,+)	2	2283	Chr05	760	81.3421	4.84	extracellular space	-0.034	MTEAKHGKPSNSMELTLLLAFVFILTFCATSAQEAMEMVVENESNLLTTYIVYVQKPQGEDSLEYDDLHGWYNSLLPESAKTQNQQRLVFSYRNVVSGFAAKLTAEEAKSMQGREEVVSIRAERILSLHTTHSPGFMGLQTGFPLWRGSNYGKGIIVGVLDTGINPSHPSFSGEGMPSPPAKWKGHCEFTKQRTCNNKLIGARSFVKNSSRDLPFDDVGHGTHTASTAAGRFVQGASIFGNANGTAAGMAPFAHLAIYKVCQLDGCYESAIIAGMDAAIEDGVDILSLSLGGPPFEFFEDPIALGAFAAIRNGIFVSCSAGNEGPGYSTLSNEAPWILTVGASSIDRKISASAKLGNGKEFHGESAFQPKDFAPTLLPLVYAGENGNESCAFCAPGSLE…
AhSBT35	AH05G08510.1	Chr05(11415317,11417569,-)	1	2253	Chr05	750	80.213	5.72	plasma membrane	-0.007	MEKTILLIALVSMLTCNPTSMAEEFIEENKGHQSELRTYIVHVSRPERNNNGVSLQSEELHGWYQTLMPQTIATSIQDRMVFSYRNVVSGFAVKLTPEEAKALEEKEEVVSARPERTLTLHTTHTPSFLGLRQGQGLWKDSNLGRGVIIGIIDTGIFPYHPSFNEEGMPPPPTKWKGHCEFTGQRTCNNKLVGARNLLKEALEEPPFENFFHGTHTAAEAAGAFVEDAGVFGNAKGTAAGMAPGAHVAMYKVCNDKVGCTESAILAAMDIAIEDGVDVLSLSLGLGSLPFFDDPIAIGAFSAIQSGIFVSCSAANSGPEYGTLSNEAPWILTVGASTIDRKIAALAKLGNGAKYQGETLFQPSNFSSELLPLVYPGLNGNNESAFCTPGSLDNFDVKGK…
AhSBT36	AH05G08540.1	Chr05(11479564,11482137,-)	1	2283	Chr05	760	81.4889	7.08	extracellular space	-0.036	MMAIKLVVFVVNVILFFPSSLSQRLASEEGNEFRTYIVHVKKPESRIWFHSSLEGNNNINNLHSWYESFLPSSTIDTASLNSQTRMLHAYRHVGYAFAARLTKDEALHMANKDGVLMIREEKMLQLQTTHTPAFLGLHPEEGLWRETNLGKGVIIGVFDTGISPSHPSFNDEGMSPPPAKWKGKCHFRKGCNNKIIGAITTVGSTYMSEAAPVPPFDDIGHGTHTASIIAGSFVKNANVLGHANGTSVGMAPHAHLAIYKACSMIGCSEGSVLAAFDAAINDGVDIISVSLAGESKLFSEDAMSIGSFGATQKGILVTIAAGNEGPESSTVVNDAPWIFTVGASTMDRRIVASVKLGNGAEYDGESLYESKLFKNDYNPLVHLNGAPCNKGLLESMKVE…
AhSBT37	AH05G20780.1	Chr05(86123818,86126157,-)	1	2340	Chr05	779	83.7024	8.49	cytoplasm	-0.123	MKNMSCIIPITYLLFITLFSANAQFVKKTYLVQMDKAAMPKAFSNHLDWYSSTVKSALLTTSLESSDMKNEEERIIYSYQNAFHGVAAKLSKEEAERLEDQEGVVAIFPERKYQLHTTRSPEFLGLEPLSKGTDSIFSENLDNDVIVGVLDTGIWPESESFNDTGMKPVPSYWKGACEIGRGFTKQHCNKKIIGARVFYHGYEAAIGKINESREHKSPRDQDGHGTHTAATVAGSVVHGANLLGYAYGTARGMAPGARIAAYKVCWIGGCFSSDILSAIDKAVSDGVHVLSISLGGGVSSYSHDSISTAAFGAMERGVFISCSAGNAGPSPASLANVSPWITTVGASTMDRDFPAQVKLGNGKNLSGASLYKGPNTVSTEKQYPLVYLGGNSSGTLNPK…
AhSBT38	AH05G32120.1	Chr05(106515115,106517289,+)	1	2175	Chr05	724	78.1439	7.11	plasma membrane	-0.069	MADWKHILLCTSIILAMYKFMLCVAHEERKLHVVYMGSLPNGDYAPASQHSSMLRQVMGNDFAEHSLIRSYNRSFNGFAAKLTDQEVHDLARMDEVVSVFESKTLKLHTTRSWDFMGFQDKRRRSPGESDIIIGVIDTGIWPESDSFSDYGFSPAPKTWKGECAGGNNFTCNKKIIGARKYIDDGGSSSSARDNVGHGSHIASIAAGNKVKDASFYGIAKGIAKGAVPSSRLAVYQVCVTERCVEADILKAFDDAIADGVDLITISLGRQEEVDFKLDVIAIGSFHAMEKGILTVQSCGNSGPSRGTITSVAPWLLSVAASIMDRRIIDKFSLGNGQTLSGRSINSFASSGKKIALLPGEHASLPYCNGSTCDCLDPKKVIGNILLCSSEDGVQMGYEY…
AhSBT39	AH05G35130.1	Chr05(111473405,111487666,-)	34	3957	Chr05	1318	146.177	5.15	plasma membrane	-0.359	MPCSSIITPQHNDDDDASSDFKLNESTFLASLMPKKEIAVDRFLQDHPNYDGRGVLIAIFDSGVDPAAAGLQVTSDGKPKILDVIDCSGSGDVDTSKVVKADADGCISGASGASLIINTSWKNPSGEWHIGYKFVYELFTEELTSRLKKERKKKWDEKNQEEIAKAVKQLQDFDQQHIKVEDAQLKRAREDLQNRLDLLKRQSESYDDKGPVVDAVVWHDGEVWRVALDTQSLEDDPECGKLSNFVPLTNYRIERKYGVFSKLDACTFVVNVYNNGNVLSIVTDCSSHATHVAGIASAFHPKEPLLNGVAPGAQLISCKIGDSRLGSMETGTGLIRALIAAVEHKCDLINMSYGEPTLLPDYGRFVDLVNEVVNKHRLIFVSSAGNSGPGLSTVGAPGG…
AhSBT40	AH06G07450.1	Chr06(10384574,10387565,+)	1	2358	Chr06	785	82.3515	7.62	nucleus	0.023	MAPCHSLLSFILTVTATLAAASPEKKSTFIVQVHHEAKPSIFPTHKHWYESSLASIINHATAAETTITDASAAVLHTYDTIFHGFSAKLSPLEAQKLESLSHVVAVIPEQVRQLHTTRSPQFLGLKTADRAGLLKETDFGSDLVIGVIDTGICPDRESFNDRDLGPVPPNWKGSCVAGRDFLATLCNRKIIGARYFSAGYEATNGKMNDTLEYRSPRDSDGHGTHTASIAAGRYVFPASTLGYAKGMAAGMAPKARLAVYKVCWSGGCFDSDILAAFDAAVADGVHVVSLSVGGVVVPYYLDVIAIGAFGASEAGVFVSASAGNSGPGSLTVTNVAPWMTTVGAGTIDRDFPANVRLGNGKIIRGVSVYGGPGLTPGRLYPLMYAGGEAGGDGYSSSLC…
AhSBT41	AH06G10300.1	Chr06(13708340,13710973,-)	1	2295	Chr06	764	83.6366	9.76	extracellular space	-0.153	MESKIQPFFLTFFLFIILTHAEETLGTYIVQLHPHGKTSTLFTSKQNWHLSFIQQTISSNQDPSSRLLYSYHSAMDGFAATLTHSEFKYLQNLPDVLSIKPDRLLQLQTTYSYKFLGLNPARENGWYQSGFGRGTIIGVLDTGVWPESPSFNDQGMPPVPKKWKGICQQGQAFNFSNCNRKLIGARYFTKGHLAVSPSRIPEYLSPRDSSGHGTHTSSTAGGAPVTMANVFGYAAGVARGMAPGAHIAVYKVCWFNGCYNSDIMAAMDVAIRDGVDVLSLSIGGFPVPLFDDSIAIGSFRAMEHGISVICAAGNNGPTAMSVANEAPWIATIGASTVDRKFPAIVRLANGKILYGESMYPFDRRTRTGEELEVVYLSNEDTESQFCLRGSLPREKVKGK…
AhSBT42	AH06G17760.1	Chr06(67298296,67303937,-)	10	2145	Chr06	714	76.5361	8.44	extracellular space	-0.127	PYIVYMGELPENRSYAVEDHHHNLLTATIGNKKLARVSKIHSYGKSFNGFVARLLPHEAKKLQEEENVVSVFPNKRQKLHTTRSWDFIGMTKKVKRRSNIESHIIVGVLDTGIWVDCPSFNDKGYGPPPRRWKGKCVTGANFTACNNKVIGAKYFNLDPVSQMPDNISPADDQGHGTHTSSTAAGVAVEGASLYGIGKGTARGGVPSARIAMYKVCWTVGCSDMDMLAGFDEAIADGVNLISVSIGGPSREFFNDPIAIGAFHAMKRGILTSCSAGNDGPHLSTVENVAPWILTVAASTVDRQFTTVVSLGNGKNTTGLSINTFCPEQKMYPLTNGVLVANRTGDGYGNPISCDYGTLQKDKVQGKIVYCLGGMGNQDLIIKELGGAGTIIGLDNRIDD…
AhSBT43	AH07G09350.2	Chr07(11572811,11578744,+)	10	2259	Chr07	752	81.8414	7.94	nucleus	-0.038	MATMIISFFSPYVIFSLIWVMMISSQAYSKDDRKTYIIYMGDHPKDMDPTSLPSLHTSMAQKILGSDFKSEAILHSYKKSFNGFVMKLTKEEAKRMAEMEDVVSVFPNKKNGLHTTRSWDFIGFPQQVKRTNEESEIIVGVLDSGIWPESESFSDKGFGLPPNKWKGSCHNFTCNRKIIGAKSYNIEGSYAKDDIRSARDSNGHGSHVSSTIAGNLVDSASLLGYASGSGRARGGAPSARIAIYKVCWSSNGCDDANVLAAFDDAIHDGVDVISISVGADVAFPFSYFEDAINIGSFHAMKKGILTSNSANNLGPDLSSMTNYSPWLLSVAAATIDRKFLTKVQLGNGITFEGVSINTFDLKNKMFPLIYGGDAPNTADGYNSSISRYCYKDSLNKHLV…
AhSBT44	AH08G01660.1	Chr08(2948250,2956091,-)	9	2322	Chr08	773	81.9889	5.37	plasma membrane		MKENNNYLASLPLLFCCCVLLCLAESSADNDNNNNNNEVYIVYMGAANSTNASLRNDHARVLNLVLRRNEKALVQNYKHGFSGFAAHLSKEEAESIAQKPGVVSVFPDPILKLHTTRSWEFLKYQTQVKIDSLPTAANSQSSDTIIGILDTGIWPEAESFVDTGMDPVPSRWKGTCMKSTDFNSSNCNRKIIGARYYADPNAGNDGDNTARDSNGHGTHVSSTAAGVNVANVSFYGLAEGTAVGGSPQSRLAMYRVCTNFGCRGSAILAGFDDAINDGVDVLSLSLGSPSVLRPDLTSDPIAIGSFHAVERGIVVVCAAGNDGPSSKTVVNDAPWILTVAATTIDREFESNLVLGDNKVVQGNAINFSPLSKTPDFPFINGESAKTSSATVSDARQCHP…
AhSBT45	AH08G10250.1	Chr08(18297997,18300857,+)	1	2310	Chr08	769	81.5114	8.42	nucleus	-0.149	MMNSMIFKCVLLMVLSCRYTIAETKTEYPKKNTYIIHMDKFNMPSSFNDHLQWYDSSLKAVSESAEMLYTYKHVAHGFSTKLTAQEAELLANQPGILSVIPEVRYELHTTRTPEFLGLAEKTSTHAISSDKQSEVIVGVLDTGVWPELKSFDDTGLGPVPSSWKGTCETGNNFNSSNCNKKLVGARFFAKGYEAAFGPIDLKTESKSPRDDDGHGSHTSTTAAGSVVSGASLFGYASGTARGMAPQARVAVYKVCWIGGCFTSDIAAAIDRAIEDGVNVLSMSIGGSVTDYSRDIIAIGTFAATAHGILVSNSAGNSGPSEASVSNVAPWITTVGAGTIDRDFPAYITLGNGKKYAGVSLYNGKLPSNSAVPLVYAGNVSSLSSGRLCTKDSLISSKVS…
AhSBT46	AH08G23670.1	Chr08(43018041,43039793,-)	11	2313	Chr08	770	83.6679	9.12	extracellular space	-0.069	MELLLQLSTYLCIASLLLIISSEANTDQIPKHYVVYMGSSSISESSHLELLSSVIPREEKKRVSLIHHFRHAMSGFSAMLTEREASALSGYDGVVSVFPDPILELHTTRSWDFLESDLGMNNNTSAHFSTKSDIIIGIIDTGIWPESPSFRDEGIGKIPSTWKGGCMEGPDFKKSNCNRKLIGARYYNNIQLTSSDGKNLTLTKTVTKGSPRDSVGHGTHTSSIAAGSIVNDATYYGLAKGTARGGSPSSRIAAYKTCSEQGCSGATLLKAIDDAIKDGVDIISISIGLSSLFQSDFSKDPIAIGAFHAEQFGVMVVCSAGNDGPDPYTVVNAAPWIFTVAASNIDRNFLSTIVLGNGKMFQGIGINFSNLTRSKMYPLVLGEEVAAKFAPASEARNCY…
AhSBT47	AH09G07650.1	Chr09(10292595,10298901,-)	11	2235	Chr09	744	80.4072	9.33	extracellular space	-0.111	MGSHSFGQNPTLVDAEYVTNSHHNLLGSYVGSLEKAKEAIFYSYNKYINGFAAVLDEEEAAKIAKHPEVLSVFPNKPRQLHTTYSWSFLGLETNGAIGKQSIWKESLGQDVIIANLDTGVWPESKSFSDEGMGPIPKRWRGICQVDEKNLFKFHCNRKLIGARYFNKGYIAALGQIPFNTTRDYEGHGTHTLSTAGGNFVHGANVFGNGNGTASGGSPKARVASYKVCWPPTEGSGGCYDADILAAFEAAISDGVDVISLSVGSDIPSEFNDSAISIGSFHAAAQHAIPVIASAGNNGPSPSTVSNFEPWIFTVAASTLDRAFTNHIILGNKRIRKGASLSESVLPYTKFSPLISAADAKLASASELYASQCQEGTLDPKKAKGKIVFCVRGGNSRLAK…
AhSBT48	AH09G07710.1	Chr09(10362283,10364478,+)	1	2196	Chr09	731	78.1302	9.1	extracellular space	-0.207	MVKLNFVVRSVVITLAFTLSLCDANDDDGNPKFHIVYLGSLPETKASYSPTSHHLNMLQQVLDGSNPTKSLVRSYKRSFNGFAAMLTNQQAAKLTEMEGVVSVFPSKTLQTQTTRSWDFLGLPKAPKMHQTVETNLVVGFLDTGVWPESKSFSDKGIKGPVPKHWKGTCAGGLNFTCNKKLIGARFYVENSARDNNGHGSHTASTAAGKTVDNGGFYGIAGGTARGAVPSSRIAAYKVCSDSGCEDHDILAAFDDAIADGVDVISLSISGTTARPLDTDSVAIGSFHAMAKGVLVVQSAGNYGPFPGTVASVAPWLITVAANTIDRKIIDKVVLGNGKVLTGIPVINPFESKRRTIPIALSNGNTRGCFKKSDDQCACLDEKSVKGKIILCDYFLQEDI…
AhSBT49	AH09G07740.1	Chr09(10392767,10394965,+)	1	2199	Chr09	732	78.1223	8.19	nucleus	-0.061	MEKLNYVVCSVLVITLAFTLFICDANDGDNPKIHIVYLGSLPETKTSYSPTSHHLNMLQQVLDGSNPTKSLVRSYKRSFNGFAAMLTNQQAAKLTEMEGVVSVFPSKTLQTQTTRSWDFLGLPKAPKGHQTIETNLVVGFFDTGVWPESESFSDKCITEPVPKKWKGTCAGGKNFTCNKKLIGARFYTEDSARDNDGHGSHTASIAAGNDVDNASFYGIAEGTARGAVPSSRIAAYKVCSSAGCADHGILAAFDDAIADGVDVISVSFGATAALKLDTDSVAIGSFHAMAKGVLVVQSAGNAGPYPGTVASVAPWLITVAASTLDRQIVDKVILGNGKVLTGRSVNSFKSNGRRVPIALSNDNSSECEKEYADICGCLDKKLVKGKIVLCDNHAEAEPK…
AhSBT50	AH09G10130.1	Chr09(15008070,15011542,-)	2	2352	Chr09	783	82.8401	6.33	endomembrane system	-0.028	MALTRSFSSCFSSLLFLFCVLASFSSSTSDASSSDAPHTYIIHVSKSQKPSHFASPHHWYHSILRSLPSSVDQTTLLYTYNYALHGFSVRLTAAQAASLQRNPAILSVVPDQIRHPHTTHTPRFLGLAESFGIWPDSDYADDVIIGVLDTGIWPELRSFSDDGLSAVPSSWKGVCETGSDFPASSCNKKIIGARAFYKGYEAFREKPIDESTESKSARDTEGHGTHTASTAAGSVVSNASLFHYAQGEARGMATKARIAAYKICWSMGCFDSDILAAMDQAVADGVHVISLSVGANGYAPPYSHDSIAVGAFGAAQHGVLVSCSAGNSGPGPFTAVNIAPWILTVGASTVDREFPADVVLGDGSVFGGVSLYYGQELPDFKLPLVYASDCGNRLCYIGS…
AhSBT51	AH09G22630.1	Chr09(104400078,104403195,+)	2	2292	Chr09	763	82.0965	7.01	nucleus	-0.023	MEHQKLILLMTVPWLLLFAAQSSKTYIVHMDKSLMPQVYASHSDWYESTIRYSIKLSSISDHLTTNSNNNNNLVYTYDEAMHGFSAVLSLDELEAIKNTHGFVAAYPDRFVTVDTTHTFEYLSLDPSYGLWKASNLGDGAIVGVIDSGVWPESESFKDDGMTKNIPSKWRGTCELGQDFNASNCNLKLIGARYFNKGVIAANPNIIISMNSARDTMGHGTHTSSTVGGNYVGGASFFGYAEGVARGIAPRARLAMYKVLWNEGRLASDVLAGMDQAISDGVDIISISMGFDNVTLYEDPIAIASFAAMEKGILVSSSAGNAGPDLGTLHNGIPWLLTVAAGTIDRTFGSLELGNGITVIGWTLFPANAVVYDFNLVYNRTISSCDSAQKLSQMDTEYVI…
AhSBT52	AH09G24870.1	Chr09(109595996,109608878,+)	34	4161	Chr09	1386	153.566	6.72	extracellular space	0.01	MHIQHAISCRFPKLPSKPPLHAPTLFPFPPSPLISLFTLHNHHPTSHTHISSIINSRRTHYWVVHKAMPCSSSLTSCCASGDSSSNTNTENHDNNTNGATPRNLKLTQSTFLSSLMPKTEIGVDRFLHAYPSYDGRGALIAIFDSGVDPAAAGLQVTSDGKPKILDVLDCTGSGDVDTSKVVKADADGCISGASGTSLVINDSWKNPSGQWHVGYKFVYELFTERLTSRLKKERRKKWDKKNQEEIANAVKQLDDFDQQHVKIEDAELTKAREDLQNRLDLLRKQSESYDDKGPVIDVVVWHDGEVWRVALDIQNIEDDPECGKLANFVPLTNYRIDRKYGVFSKLDACTFVVNVYNDGKVVSIVTDSSPHGTHVAGIAAAFHPEEPLLNGVAPGAQLI…
AhSBT53	AH09G25640.1	Chr09(110635516,110637873,-)	1	2358	Chr09	785	84.6667	9.12	extracellular space	-0.364	MANKLTMVGYYIILITNCVLLSTVCLSSSANAKFAKKTYIIQMDKSAKPNTFSNHLEWYSSKVKSVLSKSADEIRNEEEERIIYTYETAFHGVAAKLTEEEAEKLESEEGVVAIFPETKYTLHTTRSPGFLGLEPLDSTDKIWSENVADHDVIVGVLDTGIWPESESFNDTGMKPVPSHWRGACEIGRGFRKSNCNKKIVGARIFYRGYESATGRMDEKAEYKSPRDQDGHGTHTAATVAGSPVRGANLLGYAYGTARGMAPSARIAAYKVCWTGGCFSSDILSAVDRAVADGVNVLSISLGGGVSSYDRDSLSVAAFGAMEHGVFVSCSAGNAGPDPVSLTNVSPWITTVGASTMDRDFPAEVRLGNGRTVAGSSLYKGTSVLSLKKQYPLVYLGGNS…
AhSBT54	AH10G00790.1	Chr10(830892,838616,-)	8	2469	Chr10	822	89.2639	7.57	extracellular space	-0.127	MILMKNIIFTTCLLLLLSALASCTKLTNQVLYKFHILLLLLLLLLLIDIYIVELGGLDETQTQRELHHDDEEIENVHRSYLSSVKESEEEAKASLLYSYRHSMKGFAALLSREEAKEVSEMEGVVRVHKSKGMMYSLHTTRSWEFVGLEGPLNPNWADYEELSSHQKIKNGQDLLCRANYGQNLIVGMIDSGVWPESKSFSDEGMEPVPQKWRGICQNGTAFNSSQCNRKIIGARYYLQGYESQYGPLNEEEDYKSARDKDGHGTHTASIVAGRAVPSASAIGGFANGTASGGAPMARIAIYKACWPIKGQSKHKGNVCIDIDLLKAMDDAIGDGVDVLSASIGYKTPIPYKDDVIGTAALHATKKNIVVVCSAGNNGPLPSNLSNIAPWIITVGASTV…
AhSBT55	AH11G11360.1	Chr11(23746639,23749823,-)	1	2268	Chr11	755	79.1083	7.04	extracellular space	-0.099	MGTPRKASLAVFLLLFVALCHGATSANKKTTYIVHVAKSQMPESFEHHAEWYASSLKSVSESAEMLYTYENAIHGYSTRLTEEEARLLEAQDGVLAVLPETKYELHTTRTPLFLGLDKSSDLFPASDSSSDVIVGVLDTGVWPESKSFDDTGLGPVPSTWKGTCETGTNFTASNCNRKLIGARFFAKGYEAMLGPIDVTKESKSPRDDDGHGTHTASTAAGSVVTGASLFGYAQGTARGMATRARIAAYKVCWIGGCFSSDILAAIDRGIQDNVNVLSMSLGGGSSDYYRDSVAIGSFAAMEKGILISCSAGNAGPSPSSLSNVAPWITTVGAGTLDRDFPAYVSLGNGLNFSGVSLYRGNALPDSPLPFVYAGNASNATNGNLCMVGTLSPEKVAGKI…
AhSBT56	AH11G17150.1	Chr11(62600150,62602429,+)	1	2280	Chr11	759	80.8533	6.14	extracellular space	-0.035	MDVFYFVALIFMLSFHIHFTQGSVLNPTIEKTETNSFQTYIIHVRKPESKIFTQSEDLMNWHNSFMPPPATTTSTMEQPRRMLYSYRNVLSGFAARLTEEELRGVEKKDGFISAHPQRILHRQTTHTPEFLGLQQQMGLWKQSNLGKGVIIGVVDSGITPNHPSFNDAGMPPPPSKWKGRCELNGTACNNKLIGARTFNVAATAMNGTQNVPPIDEDGHGTHTSSTAAGAFVDYAEVLGNAKGTATGMAPLSHVAMYRVCFGDPCPEADILAALDAAVEDGVDIISISLGLSEPPPFYNDSTAIGAFAAIQKGIFVSCAGGNLGPSNSTIVNGAPWILTVGASTIDRTIVATAKLGNGEEFDGESVFQPSSFPSTLLPLAYAGKNGNQQSAVCANRSLS…
AhSBT57	AH11G26920.1	Chr11(135626558,135630243,-)	9	2343	Chr11	780	83.9393	7.3	extracellular space	-0.102	MWLQKNSVFLLSALILFSLLQVSTGTAFEPKKSYIVYLGSHEHGEAATDADFDRVTEAHYDFLGSYLGSSEKAQEAMIYSYTRHINGFAAMLRDEEAAEIAKHPKVVSVFLNKGRKLHTTRTWEFMLMEKQSGVISPASVFSKAKFGEDTIIGNFDTGVWPESPSFRDGGIGPIPSRWKGSCEGGSPDFHCNRKLIGARYFNKGYAANVGASVLKNGTLNTVRDYEGHGSHTLSTLGGNFVPGANVFGFGNGTAEGGSPKARVATYKVCWPPVNGSQCFDADIMAAFDMAIHDGVDILSLSLGGDPVDYIEDGLAIGAFHAFRKGITVVCSGGNSGPKPGSISNVAPWVFTVAASTLDREFDSVVELENGKNFTGASLSNAMPQKKFYPLINGLDAKLA…
AhSBT58	AH11G27850.1	Chr11(137465036,137473432,+)	9	2496	Chr11	831	88.7757	6.31	nucleus	-0.174	MSKGSSVTSMVLPSSLTLLLMMSIFISIFVISITCFHDDEERHIYLVLLEGDGIAFQKGSHSQDSTTIDPNSLGAEAEAKHDEILQSALENGSYKKLHSFKHMFNGFSVHTSRSQATRLRNLAGVKLVQRDNGAKLMTTHTPQFLSLPTGIWTQLGGPAHAGDGVVIGFVDSGINPTHPSFAYDPNLHPFTSNLSSFSSAECQFGPFFPASSCNGKIVSAKFFSAGAQAAVNLNASVDILSPFDAEGHGSHVASIAAGNRGVPVVVNGVFYGKASGMAPRARIAVYKAAYPSGSTLADVVAAMDQAVSDRVDILTVSVGPDEPPPDGTLTFLNMFEVAMLFARKAGVFVVQAAGNKGPYPSTVVSFSPWAMGVGASTTDRTYPAHLLLGNGQVLDGASL…
AhSBT59	AH11G35610.2	Chr11(148503155,148508404,-)	10	2454	Chr11	817	87.541	7.87	nucleus	0.058	MRLLEFGCLVAVLCGLLVSVKAEIYIVTVEGEPVISYGGGIDGFEATAVESDEKIDTNSELVTSYAHHLEKKHDMLLGMLFEPGTYKKLYSYRHLINGFAVHISPEQAETLRHAPGVKSVERDWKVKRLTTHTPQFLGLPTGVWPTGGGFDRAGEDIVIGFVDSGIYPHHPSFATHNTEPYEPVPKYRGKCEIDPDTKKNYCNGKIVGAQHFAQAAIAAGAFNPSMDLASPLDGDGHGSHTASIAAGNNGIPVRMHGHEFGRASGMAPRARIAVYKALYRLFGGFIADVVAAIDQAVYDGVDILSLSVGPNSPPAATKTTFLNPFDATLLGAVKAGVFVAQAAGNGGPFPKTMVSYSPWIASVAAAIDDRRYKNHLTLGNGKVLAGIGLSPATHLNESY…
AhSBT60	AH12G04680.1	Chr12(6253555,6257444,-)	3	2283	Chr12	760	82.995	9.19	plasma membrane	-0.063	MATQVFLPLWFFSMITYFLSTKATIDNYIIHMDLLAMPKAFSSHHNWYKATLSLAMKNDHNTPLPSNKLIYSYKNVMNGFSASLTPQEHELIKASPGYISSILDAQVKLHTTHTPKFLGLNPSFGAWPNSQYGKDVIIGLVDTGVWPESESFKDNGGFTNVPSRWKGQCENSIHFNSSNCNKKLIGAKFFNKGLIAKNPKIKKISMNSTRDIEGHGTHTASTAAGSRVYNASYFGYATGTATGTAPMARLAVYKALWEEGAVSSDIIAAIDSAIEDGVDVLSLSFGFDRTPLYTDPVAIATFAAVEKGIFVTTSSGNDGPFLGTLHNGTPWVITVAASTVDREFHGTITLGNGVEITGLSLYPGPDVISHTSIVYDMAFCNDTNELHKVKDKIVVCEEN…
AhSBT61	AH12G05920.1	Chr12(8481969,8484377,+)	1	2409	Chr12	802	84.316	9.33	extracellular space	-0.123	MANPPIFLFLTIFIATLLCCCSSFEEEKRTTFIVQVNHNLKPSLFTTHTHWYQSTLSSLLSTKTTNGTTSKHALNNNNPILHTYDTVFHGFSTRLSPSEAKRLQTLPHVTALIPEQVRHVHTTRSPHFLGLQTAAKTGLLRDTDFGSDLVIGVIDTGIWPERQSFNDRDLGPVPAKWKGRCVAGKDFPAASCNRKLIGARFFSAGYEATNGKMNETSEYRSPRDSDGHGTHTASIAAGRYVSPASTLGYAAGVAAGMAPKARLAVYKVCWTGGCYDSDILAAFDAAVSDGVDVASLSVGGVVVPYHLDVIAIGAYGAASAGVFVSASAGNGGPGGLTVTNVAPWVTTVGAGTIDRDFPAHVKLGNGRVIAGASLYGGPGLIPGRMYPVVYAGSELSGGG…
AhSBT62	AH12G27000.1	Chr12(108872657,108873357,-)	3	540	Chr12	179	19.9999	9.27	extracellular space	-0.026	MSSSPILNSFQHHSSLMKMACNLLHSWHHSPPEGPTQSHLRSFKPDVTTPESTSLLPARKQLPPTEIPFDKRRVAFITMSRTSMSCPHVAGIAGLLKTLRPEWRPSAIKSAIMTSARTRNKGDEPMFDGDFKTVTPYAYGFSHSQIMAFSEARHHDCPDGMGALDFTYPSITVPHLWLV
AhSBT63	AH12G30060.1	Chr12(113667840,113672594,+)	11	2232	Chr12	743	79.7982	9.22	extracellular space	-0.364	MFSHKLTNFSSLLWLPLLLILLSNAEVNGVEQKNFYIVFLGDHPLIRDNAHEAHLNVLSTVKESHIEAKESLVYSYTKSFNAFAAKLSEDEAKKLSAKDEVLSLFPNRYHKLHTTRSWDFIGLPLTAKRKLQSESDTIVGLLDTGVTPEFQSFKDNGLGPPPAKWKGTCDHFTNFSGCNNKLIGARYFKLDKMEDPEDILSPIDVNGHGTHTSSTAAGSLVPKASLLGLAEGTARGAVPSARLAIYKVCWQSSGCADMDLLAAFEAAIHDGVDVISISIGGGDTNYLKDSIAIGAFHAMRNGIITVASAGNDGPAMGTVTNTAPWIVTVAASGIDREFKSTIELGNGKNVSGAGVTTFSPKQKEYPLINGVDAAKNSDSKDSASFCFEDSLDPKKVKGK…
AhSBT64	AH12G30070.1	Chr12(113675785,113678079,+)	1	2295	Chr12	764	81.9571	8.54	extracellular space	-0.1	MTSRTLLLFLALMVTNSIAIMDKQTYIVHMDKTKIKSSIHSQDSTKPWFQSVIDFITEVSVQEDEEEIAPQLLYVYETNMFGFSAHLSSKQLEYLNQVDGFLAAMPDELLTLHTTHTPHFLGLQNGRGLWSAPSLASDVIVGILDTGIWPEHISFQDTGLTEVPSRWKGSCEEGTKFSASNCNKKLIGARAFYKGYEKVIGRINETLDYRSPRDSQGHGTHTASTAAGNMVNNASLFGMAKGSASGMRYTSKVAAYKVCWPLGCANSDILAAMDQAVADGVDILSLSLGGIAKPYYNDSIAIASFGATQNGVFVSCSAGNSGPFRSTVGNVAPWIITVAASYTDRSFPTKVKLGNGQVFKGASLYHGKTIQLPLVHANTTGTQRTAQFCTKGSLDPKLV…
AhSBT65	AH12G35580.1	Chr12(119507011,119510700,+)	6	1758	Chr12	585	62.5211	8.99	cytoplasm	-0.063	MQTWFHSISMLITKHSKVIGAKFFHLEQNDFMDTNLSPMDEEGHGTHTASIAAGALVRRASLYGIGRGTSRGGSPNARIAVYKVCWNSGCSDMDLLAAFDDAIADGVNFISVSLGGNPREFFSDPVAIGSFHAMKRGILTTCSAGNDGPYAETVQNVAPWILTVAASSSGRQFITPISLGNGKKVTGVSINTFSPKKKMYPLISGDLAINASGDSYGNASACDYGTLSKDKVKGKIVYCLGDTGNQDLTIKQLEGAGLISASAVKADYSPVTIIPSSTVDAYTLGNNISLYINSTKNPKAVIYKTTSKTGQVPYIASFSSRGPELITSKILKPDLAAPGVDILGGYSKLETITTYPEPEDNRFQSFNILSGTSMACPHATGAAAYVKSFHREWTPAAVK…
AhSBT66	AH13G01990.1	Chr13(2368886,2372317,+)	10	2139	Chr13	712	76.6556	6.51	extracellular space	-0.11	MDPPPSSLGEAKAEALHHYSKSFRGFSAMLTPEQANQLQEHESVVSVFESKLNRLHTTHSWDFLGLNSAYTGSHVALDWASDVIVGVVDSGVWPESESFRDYGLGPVPERFKGECVTGDNFTLANCNKKIIGARFYSKGFEADVGPLEDVVNRQYFRSPRDSDGHGSHTASTIAGSIVANASLLGIARGTARGGAANARLAIYKACWFGYCSDADILSAMDDAIHDGVDILSLSFGPSPPQPIYFEDAVSVGAFHAFQNGILVSASAGNSIFPATACNVAPWILTVAASTLDRQFRSDIHLGNSKVLKGLSLNPIKMDNWHALIYASAAAAPGVPATNASFCKNNTLDRSLIKDKIVICTIEKLTENRRLKAMVIKEGGGVGMILIDHNTRDVGFEFVI…
AhSBT67	AH13G08570.1	Chr13(8801887,8804226,-)	1	2340	Chr13	779	82.7803	9.14	extracellular space	-0.098	MAKLVWKSTPPPLLFTVILAILLSQTLFAYASDQPSKKTFIFRVDSQSKPSIFPTHYHWYTSEFTDQHRILHVYDTVFHGFSAVLTDDQVASISQHPSVLAVFEDRRRQLHTTRSPQFLGLRNQRGLWSESDYGSDVIIGVFDTGVWPERRSFSDLNLGPIPSRWKGVCERGARFSPRSCNKKLIGARYFSKGHEAGASSGPLNPINETIEFRSPRDADGHGTHTASTAAGRYAFQANMSGYASGIAKGVAPKARLAVYKVCWKNAGCFDSDILAAFDAAVNDGVDVISISIGGGDGIASPYYLDPIAIGSYGAVSRGVFVSSSAGNDGPSGMSVTNLAPWLTTVGAGTIDRDFPSEVILGNGKTLSGVSLYAGAPLRGKMYQLVYPGKSGVLSDSLCM…
AhSBT68	AH13G11320.1	Chr13(11899263,11903258,-)	10	2220	Chr13	739	80.6726	6.79	extracellular space	-0.037	MTKPAESLFFTLLFTISLLMHAQSSYKQIYIVYMGEKKNNNWDEFSTQSLHHSMLLEVHESIDAAKESLIYSYGRSFNGFAAMLSEEEAAIIYDMEEVVSVFPNLGLELQTTRSWDFMGFTDDASKLTPPFDGRNIIIGMFDTGIWPESESFNDEGLGPPPKKWRGKCQTEHNFTCNNKIIGARYYQSFGLEDQFKSARDESGHGSHAASIAAGREVVGANYFGLAKGTAKGGSPNARVAVYKVCWNMACYAADILAAFDDAIADGVDIISASFAGYLQSRFLFNPVAIGSFHAVKNGILTIAAAGNQGPQRGGLANHPPWILTVAASTIYRKFVTPLVLGNGDVITANSINTYNVKNISYPLILGGDATNFSANYIPRESSLCFPGSLNSKRVKGKIV…
AhSBT69	AH13G23490.2	Chr13(36702707,36709185,+)	10	3153	Chr13	1050	117.19	6.94	nucleus	-0.131	MASTQSSSAFSLSIFFIFIALFLYHFHFQSQPSSPNPSQTLPPNSTDHGTPSRRNYIVRFRHYKTAHHHRSYLESNLRSRGWHWIHRHNPAAKFPTDFALVSVEDSVEDGLIRQIEALPLVKDLHLDMSYTRGLLHKDRTHKGKGGAFVDGKKRPGKIFTSMSFTEEPYRDGDDEPPHCSFTRNSSVKLGRQLLMQRSQVTSMFGAEDLWAKGYTGAKVKMAIFDTGIRADHPHFRNIKERTNWTNEDTLNDNLGHGTFVAGVIAGVDAECLGFAPDTEIYAFRVFTDAQVSYTSWFLDAFNYAIATNMDVLNLSIGGPDYLDLPFVEKIWEITANNIIMVSAIGNDGPLYGTLNNPADQSDVIGVGGIDYSDHIASFSSRGMSTWELPHGYGRVKPDI…
AhSBT70	AH13G27410.1	Chr13(50534501,50537690,+)	2	2343	Chr13	780	82.6296	9.15	extracellular space	-0.248	MGKMPSILFFCFLLCLSHSSSSSSSLESPINNVAKKKTYIVHMNHNQKPSIYSTHHDWYIASLQSLSTNSDSDSDPLLYSYKTAYNGFAASLDPQQAQALLASGSVLGLYEDTLYQLHTTRTPEFLGLETQTTLWAGHSTEDLGRALNDVIIGVLDTGVWPESKSFDDAGMPEIPARWRGQCESGPDFSPKLCNKKLIGARSFSRGFHMASGNSGSGYPGRQKEPVSPRDKDGHGTHTASTAAGSPVANASLLGYATGTARGMAPQSRVAAYKVCWTDGCFASDILAGIDRAIEDGVDVLSLSLGGGSAPYFRDTIAIGAFAAVEKGIFVACSAGNSGPSKSTLANVAPWIMTVGAGTLDRDFPAFAVLGNKKGFSGVSLYSGKGMGTEPVSLVYFKNS…
AhSBT71	AH13G29940.1	Chr13(74142565,74150119,-)	10	2574	Chr13	857	90.9296	7.18	plasma membrane	-0.108	MGSFDLKHLMLLFWFVLVVPHCLCEEDDSDDSSSAVYIVSLRNSPASHYYGELREMSSNGFQVKSGGGGGGASSGRIQFHKPRYGNATKTNKRYGSYVAQVHDSLLKKVLKGEKYLKVYSYHYLIDGFAVLVTQQQAEKLARSSEVSNVVLDFSVRTATTHTPQFLGLPQGAWSQEGGFEGAGEGVVIGFVDTGIDPTHPSFADNKSEHAYPVPAHFNGICEVTRDFPSGSCNRKLVGARHFAASAITRGIFNSTQDYASPFDGDGHGTHTAAVAAGNHGIPVIVAGHHFGNASGMAPRSHIAVYKALYKSFGGFAADVVAAIDQAAQDGVDIISLSITPNRRPPGVATFFNPIDMALLSAVKAGIFVVQAAGNTGPSPTSVSSFSPWIFTVGAASHDR…
AhSBT72	AH13G47070.1	Chr13(138369280,138377417,-)	13	2718	Chr13	905	97.6391	7.65	chloroplast inner membrane	0.012	MIRMSCESCEAVVVVTAVAVVEECWGGVPSPDTLFRQPVGNRSQGSIRPLMLIVKDLVEEVRIDHQLFLKENRATLKLVMIEEDGDAASAVYIVTLRQAPASHYQDELARRSHSFRHGTSLRRNRLHRTRLRNVTKPVRSHSYYIAQAHDSLLKKVLGGEKYLKLYSYHYLINGFAVLVTPQQAEKLSKRREVSNVVLDFSVRTATTHTPQFLGLPKGAWVEAGGFETAGEGITIGFIDTGIDPTHPSFQDDKSEHPYPVPANFSGICEVTQDFPSGSCNRKLVAARHFAASAITRGIFNSSEDYASPFDGDGHGTHTASISSGNYGIPVVVAGHHFGNASGMAPRSHIAVYKALYKRFGGFAADVVAAIDQAAQDMVDIICLSITPNRRPPGIATFFN…
AhSBT73	AH14G01780.1	Chr14(2089712,2103824,+)	11	2304	Chr14	767	82.9854	7.31	extracellular space	-0.005	MRVPSSVLCYFLSLLLACCAAKKSYVVYMGAHSHDPAHLSSLNFDHVTHSHHQFLQSFLESSYDAAKESIFYSYTRHINGFAAILEEEVAAEIARHPKVISVLENRERKLHTTRSWEFMGLEQNGEVTSNSIWKKARYGEGVIIGNLDTGVWPESESFNEKGFGPIPSKWRGICDHGSDPTFHCNRKLIGARYFNKAFLSAVGKVNGSIEEYESPRDIEGHGSHTLSTAAGNFVAGVSVFGQGYGTAKGGSPKARVATYKVCYGGYGCFDADMMAAFDMAIHDGVDVLSVSIGGPPSPFFNDSISIGSFHAAMNGIVVVCSAGNSGPFDASVVNLAPWHITVAASTMDRAFASYVVLGNNITIKGESLSASKMAHKFYPIIKAADAKLASAKVINAELC…
AhSBT74	AH14G15130.1	Chr14(29860739,29868382,-)	10	2463	Chr14	820	88.0816	8.21	extracellular space	-0.087	MRLVEFWCIFIIIILANILEPGKAEVYIVTVEGEPIISYTGGIDGFEATAVESDEKIDTTSELVTSYARHLEKRHDMLLEMLFDAGTYTKLYSYRHLINGFAVHLSPEQAETLRHAPGVKSVVRDWKVKRLTTHTPQFLGLPTGVWPTGGGYDRAGENIVIGFVDSGIYPHHPSFVTYNTEPYGPLPTYRGKCEVDPETKRSFCNGKIIGAQHFAQAAIAAGAFNPIVDFASPLDGDGHGSHTASIAAGRNGIPVRMHGHEFGKASGMAPRARIAVYKALYRLFGGFIADVVAAIDQAVHDGVDILSLSVGPNSPPATTKTTYLNPFDATLLGAVKAGVFVAQAAGNGGPFPKTLVSYSPWIASVAAAIDDRRYKNHLTLGDGKILAGIGLSPSTHFNQ…
AhSBT75	AH14G28210.1	Chr14(111840033,111847075,+)	11	2244	Chr14	747	80.1711	9.45	extracellular space	-0.041	MILQRHTGSFNLLRRLQLVLILLSSASVNGVERKDFYIVFLGAHHTLNSDIILETHLNVLTSVKGSYLEAQESMVYSYTNSFNAFAAKLSENEAKKLSEMDEVLLVFRNQYRKLHTTRSWNFIGFPIASKRRLQFESDIVVGVLDTGITPESQSFKDDGLGPPPAKWKGSCGPFANFSGCNNKIIGAKYFKADGTSDPSDILSPVDVLGHGTHTASTAAGTLVPEASLFGLANGTARGAVPSARLAIYKVCWTSSGCADMDILAEFDAAIHDGVDIISISIGGGDPSYVVDVISIGSFFAVSKGILTVASAGNDGPDMATVTNTAPWIVTVAASGIDRAFRSTVILGSGKNVSGIGVSSFNPKQKQYPLINGGDAALNSEAKEYARYCFGGSLDPNKVK…
AhSBT76	AH14G28330.1	Chr14(112325849,112329314,+)	2	2361	Chr14	786	84.7685	9.43	extracellular space	0.049	MPKYLILFFLSGIMISRLLFIFFALMVTNSMSMMVQKTYIVHMDRTKIRASIHSQDITKPWFESVIDFISESSTQEEEQEQEILPPQLLYVYETNMFGFAVCLSQKQLESLSKVDGFLSALPDELLTLHTTHTPNFLGLKNGIGLWSAQNLASDVIIGIIDSGIWPEHTSFKDSGLSSVPSHWKGVCEQGTKFSASNCNKKLVGARTYLKGYEKSVGKINDTADYRSPRDSIGHGTHTASTAAGSLVKNASFYGLASGSASGMRKTSRIAAYKACWPAGCVNSDILAAMDQAVSDGVDVLSLSLGGFPKPYYGDSIAIASFGAAKTGVFVSCSAGNYGPHPTTVGNSAPWIMTVAASYTDRTFPTKVRLGRGEVFRGSSLYHGRKTSQLPLVYAKSAGA…
AhSBT77	AH14G31680.1	Chr14(119915676,119919462,+)	3	2346	Chr14	781	85.3866	6.43	extracellular space	-0.116	MEPSFVYSLKLILFLIIITTPWFLLSLHGYNNNVDESSTYSTYIVHMDKSQFPNIFTTHHDWFEATIQSSKPSFHISNSNKRPSKKQLLYSYNHAMYGFSATLSSEELNSLRNSYGFISAYPDRTATMDTTHTFEFLSLDPSFGLWNASNLGEGVIVGVIDSGVWPESESFKDDGMEKKLPLKWKGTCEEGEEFNASMCNLKLIGARYFNKGLVAAKPNVTIKMNSPRDYDGHGTHTSSTVAGNYVHGANFFGYAKGVARGIAPRARVAIYKVSWEEGRQASDILAGMDQAIGDGVDVISASMGLDKVPLYEDSIAIASFAAMEKGIVVSSSAGNEGPKLGTLHNGIPWVINVAASSIDRTFGSLVLGNGETIIGWTLFAADAIVQDLQLVYDDTLSAC…
AhSBT78	AH14G33430.1	Chr14(122279787,122285339,-)	11	2352	Chr14	783	83.5992	9.41	extracellular space	-0.121	MGRYIFYLHLLVSSFLLSTFFLNAAQATKKCYIVYLGAHSHGPNPSSYDLESATNSHHDLLTSTLGSHEKAKEAIIYSYNKHINGFAALLEEEEAAQISKNPNVVSVFLSKEYKPHTTRSWEFLGLHRRNGMNTAWQKGRYGENTIIANIDTGVWPESKSFSDKGIGPVPAKWRGGNVCEINKFRGSKKTPCNRKLIGARYFSKGYEASIGKIAPSQHTARDFEGHGTHTLSTAGGNFVPGASVFGNGNGTAKGGSPRARVAAYKVCWSTIDETSCHGADVLSAIDQAISDGVDVISISAGGRTEVNPNEIFTDEVSIGAFHALSRNVVVVASAGNEGPTPSSVVNVAPWVFTVAASTIDRDFSSNVTLGNNQQVTGASLFVNLPSSQSFPLILASDAR…
AhSBT79	AH14G33450.1	Chr14(122369590,122384911,+)	10	2361	Chr14	786	84.6356	8.89	chloroplast	-0.183	MGNFRFIVSTFLLFVLLPEAVHGSKKCYIVYLGAHTHGPSPTSVDFEAATYSHYDLLSSVLESHEKAKEAMVYSYNKHINGFAAMLEKEEAAHIAKNPSVVSVFLSKEHKLHTTRSWEFLGLNRNGGNSAWQKGRFGENTIIANIDTGVWPESRSFSDKGYGPVPPKWRGENVCEISKVGGSRKNVCNRKLIGARFFADGFEAYNGKLNSKLRTARDFVGHGTHTLSIAGGNFVSGAHVFAVGNGTAKGGSPRARVAAYKVCWSLTDSADCYGADVLAAIDQAISDGVDIISLSLAGGQHVVHPDDIFSDVVSIGAFHATASNILLVASAGNDGPAHGTVVNVAPWVFTVAASTIDRDFSSTVTFSDNRQVTGASLFIDLPPNQAFRLLLSTDGKVANA…
AhSBT80	AH14G33470.1	Chr14(122416529,122421873,-)	11	2397	Chr14	798	85.3638	9.22	cytoplasm	-0.156	MNNCNLYLRIVVSSFLLSSFLLEAVHGSKRCYIVYMGAHSHGSSPTSFDMEAATNSHFDLLASVLGSNEKAKEVMIYSYNKHINGFSALLEEEEAAVIAIKPNVVSVFLSKEHKLHTTRSWEFLGLRRNAKNTAWQKGRFGENTIIANIDTGVWPESRSFSDKGYGSVPSKWRGGNVCQIDSLPGSRKTPCNRKLIGARYFSNAYEASVGELNPKLHTARDFEGHGTHTLSTAGGNFVPGAHIFAVGNGTAKGGSPRARVAAYKVCWSITDPASCHEADVLAAIDQAIADGVDIISLSAGGRQVVSPEDIFTDAVSLGAFHAISANILLVASAGNDGPTPATVVNGAPWIFTVAASTLDRDFSSTITLDNGQQITGGSLSVTLQSNQAFSLISSTDAKH…
AhSBT81	AH14G33490.1	Chr14(122431479,122443691,-)	12	2241	Chr14	746	79.9781	8.34	plasma membrane	-0.145	MATSSFYLPLIIATWFLLLPFLPEVVHGTDTKKCYIVYLGAHSHGPSPTSVDLDVATNSHFDLLASVLGSHEKAKEAIIYSYNKHINGFAALLEEEEAAHIAKKPNVVSVFLTRKHKLHTTRSWEFLGLNRNDGNLAWRKGRFGENTIIANIDTGVWPELRSFSDRGYGPVPSKWRGGNVCQIPKNKRNPCNRKLIGARFYNTAFEVYNGKLNPLLRTARDFVGHGTHTLSTAAGNFVPGANVFGVGNGTAKGGSPRARVASYKVCWSLTDSASCYGADVLAAIDQAISDGVDIISLSAGGQYLVHPEDIFTDEVSIGAFHAVSRNVVFVASAGNDGPTPGSVLNVAPWVFTIAASTIDRDFTSTITLANGQQIKGASLFVNLPQNQAFPLIDSTAGKF…
AhSBT82	AH14G33510.1	Chr14(122568473,122572550,-)	11	2433	Chr14	810	87.3115	9.76	extracellular space	-0.172	MLCLPSNSHIQMGKSSFYYLNLPLIITISFLLIAFLPDAVHSSKKCYIVYLGAHSHGPNPTSVDLEAATNYHYNLLGSVLGSHEKGKEAIIYSYNKHINGFAALLEEEEAAHVAKIPNVVSVFLTKEHKLHTTRSWEFLGLHRNDKNSAWPKGRFGENTIIANIDTGVWPESQSFSDKGYGPIPSKWRGGNVCQIPDNKKNPCNRKLIGARYYNSAFQAYNGKLNPLLLTARDFVGHGTHTLSTAGGNFVAGASVFAVGNGTAKGGSPRARVAAYKVCWSLTDPASCYGADVLAAIDQALSDGVDIISLSAGGRYLVAPEDIFTDEVSIGAFHAISRNVLLVASAGNDGPTPGTVLNVAPWVFTIAASTIDRDFSSTITLSNGQRITGASLFVNLPQNQ…
AhSBT83	AH14G33530.1	Chr14(122588884,122594778,-)	11	2379	Chr14	792	85.3689	8.93	endomembrane system	-0.124	MSCSNIFIPLLVSSFLLFTFLPGAAHGSKKCYIVYLGAHSHGPTPTSFDLETATYSHYDLLGSVLGSHEKAKEAMIYSYNKHINGFAALLDEEEAAIVAENPNVVSVFLTKKHKLHTTRSWEFLGLHRNDKNSAWPKGRFGENTIIANIDTGVWPESTSFDDKGYGPIPSKWRGGNVCQINEFQSSRKNPCNRKLIGARFFNVAFETYYGKLDGKLQTARDFVGHGTHTLSTAGGNFVAGASVFAVGNGTAKGGSPRARVAAYKVCWSLTDPSDCFGADILSAIDQAINDGVDIISVSIGDQYLVHPEDIFTDEISIGSFHAISNNILFVASAGNDGPTPGTVANVAPWIFTVAASTTDRNFSSTITFGNGRQITGASLFTSLPPNQAFPVILAADGKL…
AhSBT84	AH14G33580.1	Chr14(122700357,122705639,+)	11	2415	Chr14	804	86.7416	9.48	extracellular space	-0.137	MGSSKFHYLRIIVLSFLLSTFLPEAVHGSKKCYIVYLGAHSHGPSPTSLDMEAATSSHYNLLTSVLGSHEKAEEAMIYSYNKHINGFAALLEEEEAAHIAKKPNVISVFLSKEHKLQTTRSWDFLGLRRDAKNTAWQKGRFGENTIIGNIDTGVWPESKSFRDRGYGPIPSKWRGGKVCELDRVHGSSKNLCNRKLIGARFFSDAFEAANGKVKANERTARDLQGHGTHTLSTAGGDFVPGAHVFAVGNGTAKGGSPKARVVAYKVCWSRIDENSCDEADIMSAIDQAINDGVDIINLSVGGRRGVTAQDILTDGVTLGAFHAMSNNILCVASAGNDGPYPGTVVNGAPWIFTIGASTIDRDFTSTITFSDGRKIIGGSLSVTLQPDEAFDFILATDGK…
AhSBT85	AH14G33620.1	Chr14(122804952,122811788,-)	11	2472	Chr14	823	89.0039	9.66	extracellular space	-0.241	MSANCVPPNPANNYSFKTMGSSNIYYLHLILSSFLLFTFFPETVHGSKRCYIVYMGAHSHGPSPTTLDMEAATISHYGLLASVLGSHEKAKEGMIYSYNKHINGFAALLDEEEAAIIAKKANVVSVFLSKERKPQTTRSWEFLGLRRNARNTAWQKGRFGENTIIANIDTGVWPESKSFSDNGYGPVPSKWQGGNVCQLDKRPRSTKNPCNRKLIGARYFSKAFEATNGNIISPAMHTARDFEGHGTHTLSIAGGNFVPGAHVFAVGNGTAKGGSPSARVAAYKVCWSPTEEKSCHEGDILAAIDQAISDGVDVINLSVGGRQVVTAQDIFTDAVSLGAFHAISRNILLVASAGNDGPAPQTVVNGAPWIFTIGASTIDREFRSTITFSDGRQITGGSL…
AhSBT86	AH15G04670.1	Chr15(7755364,7758637,+)	2	2283	Chr15	760	81.3742	4.94	extracellular space	-0.242	MTEAKHGKPSNSMELTLLLAFVFILTFCATSAQEAMEMVVENESNLLTTYIVYVQKPQGEDSLQYDDLHGWYNSLLPDSAKTQNQQRLVFSYRNVVSGFAAKLTAEEAKSMQRREEVVSIRAERILSLHTTHSPGFMGLQTGFPLWRGSNYGKGIIVGVLDTGINPSHPSFSGEGMPSPPAKWKGHCEFTKQRTCNNKLIGARSFVKNSSRDLPFDDVGHGTHTASTAAGRFVQGASIFGNANGTASGMAPFAHLAIYKVCQLDGCYESAIIAGMDAAIEDGVDILSLSLGGPPFEFFEDSIALGAFAAIRNGIFVSCSAGNEGPGYSTLSNEAPWILTVGASSIDRKISASAKLGNGKEFHGESAFQPKDFAPMLLPLVYAGENGNESCAFCAPGSLE…
AhSBT87	AH15G04710.1	Chr15(7800684,7802979,+)	4	1890	Chr15	629	67.3479	5	extracellular space	-0.038	MEMVVENESNLLTTYIVHVQKPQGEDSLQYDDLHGWYNSLLPESAKSQNQQRLVFSYRNVVSGFAAKLTAEEAKSMQGREEVVSIRAERILSLHTTHSPGFMGLQTGFPLWRGSNYGKGIIVGVLDTGINPSHPSFSGEGMPSPPAKWKGHCEFTKQRTCNNKLIGARSFVKNSSRDLPFDDVGHGTHTASTAAGRFVQGASIFGNDNGTASGMAPFAHLAIYKVCQLDGCYESAIIAGMDAAIEDGVDILSLSLGGPPFEFFEDSIALGAFAAIRNGIFVSCSAGNEGPGDSTLSNEAPWILTVGASSIDRKIRENGNESCAFCAPGSLESVDVQGKVVLCEIGGDIARIDKGQEVKNAGGAAMILMNSEIRGYTTLADPHVLPAAHVSYHAGLEIKE…
AhSBT88	AH15G04720.1	Chr15(7805860,7808112,-)	1	2253	Chr15	750	80.2931	5.71	cytoplasm		MEKTILLIALVFMLTCNPTSMAEEFIEENKGHQSELRTYIVHVSRPERNNNGVSLQSEELHGWYQTLMPQTIATSIQDRMVFSYRNVVSGFAVRLTPEEAKALEEKEEVVSARPERTLTLHTTHTPSFLGLRQGQGLWKDSNLGRGVIIGVIDTGIFPYHPSFNDEGMPPPPTKWKGHCEFTGQRTCNNKLVGARNLLKEALEEPPFENFFHGTHTAAEAAGAFVEDAGVFGNAKGTAAGMAPGAHVAMYKVCNDKVGCTESAILAAMDIAIEDGVDVLSLSLGLGSLPFFDDPIAIGAFSAIQSGIFVSCSAANSGPEYGTLSNEAPWILTVGASTIDRKIAALAKLGNGAKYQGETLFQPSNFSSELLPLVYPGLNGNNESAFCTPGSLDNFDVKGK…
AhSBT89	AH15G04770.1	Chr15(8054933,8057212,-)	1	2280	Chr15	759	81.5309	7.19	extracellular space	-0.098	MMAIKLVVFVLNVILFFPSSLSQRVASEEGNEFRTYIVHVKKPESRIWFHSIEGNNNINNLHSWYESFLPSSTIDTASLNSQTRMLHAYRHVGYAFAARLTKDEALHMANKDGVLMIREEKMLQLQTTHTPTFLGLHPDEGLWRETNLGKGVIIGVFDTGISPSHPSFNDQGMSPPPAKWKGKCHFRKGCNNKIIGAITTVGSTYMSEAEPVPPFDDIGHGTHTASIIAGSFVKNANVLGHANGTSVGMAPHAHLAIYKACSMIGCSEGSVIAAFDAAINDGVDIISVSLAGDSKLFSEDAMSIGSFGATQKGILVTIAAGNEGPESSTVVNDAPWIFTVGASTMDRRIVASVKLGNGAEYDGESLYESKLFKNNYNPLVHLNGAPCNKGLLESMKVEG…
AhSBT90	AH15G20990.1	Chr15(121379003,121380895,-)	1	1893	Chr15	630	67.4727	7.27	extracellular space	-0.002	MDEVVSVFESKTLKLHTTRSWDFMGFQDKRRSSPGESDIIIGVIDTGIWPESDSFSDYGFSPAPKTWKGKCAGGNNFTCNKKIIGARKYIDDGGSSARDNVGHGSHIASIAAGNKVKDASFYGIAKGIAKGAVPSSRLAVYQVCVSERCVEADILKAFDDAIADGVDLITISLGRREEVDFKLDVIAIGSFHAMEKGILTVQSCGNSGPYRGTITSVAPWLLSVAASIMDRRIIDKFSLGNGQTLSGRSINSFASSGKKIALLPGEHASLPYCNGSTCDCLDPKKVIGNILLCSSEDGVQMGYEYGAFGSIVINSDQHAGVVPYPASRIDEITYAHALSYANSTNNPQVEILKSEAMNDPNAPYIADFSSRGPNPLIPEILKPDISAPGVEILAAFSPN…
AhSBT91	AH15G34980.1	Chr15(149619103,149621760,+)	1	2358	Chr15	785	84.4003	8.68	plasma membrane	-0.048	MAKTPMKNMSCIIPIITYLLFITLFSANAQFVKKTYLVQMDKAAMPKAFSNHLDWYSSTVKSALLTTSLESSDMKNEEERIIYSYQNAFHGVAAKLSKEEAERLEDQEGVVAIFPERKYQLHTTRSPEFLGLEPLSKGTDSIFSENLDNDVIVGVLDTGIWPESESFNDTGMKPVPSYWKGACEIGRGFTKQHCNKKIIGARVFYHGYEAAIGKINESREHKSPRDQDGHGTHTAATVAGSVVHGANLLGYAYGTARGMAPGARIAAYKVCWIGGCFSSDILSAIDKAVSDGVHVLSISLGGGVSSYSHDSISTAAFGAMERGVFISCSAGNAGPSPASLANVSPWITTVGASTMDRDFPAQVKLGNGKNLSGASLYKGPNTVSTEKQYSLVYLGGNSS…
AhSBT92	AH15G36250.2	Chr15(151220955,151235461,-)	33	3786	Chr15	1261	139.19	5.16	chloroplast	-0.06	MPCSSIITPQHNDDDDASSDFKLNESTFLASLMPKKEIAVDRFLQDHPNYDGRGVLIAIFDSGVDPAAAGLQVTSDGKPKILDVIDCSGSGDVDTSKVVKADADGCICGASGASLIINTSWKNPSGEWHIGYKFVYELFTEELTSRLKKERKKKWDEKNQEEIAKAVKQLQDFDQQHIKVEDAQLKRAREDLQNRLDLLKRQSESYDDKGPVVDAVVWHDGEVWRVALDTHSLEDDPDCGKLSNFVPLTNYRIERKYGVFSKLDACTFVVNVYNNGNVLSIVTDCSSHATHVAGIASAFHPKEPLLNGVAPGAQLISCKIGDSRLGSMETGTGLIRALIAAVEHKCDLINMSYGEPTLLPDYGRFVDLVNEVVNKHRLIFVSSAGNSGPGLSTVGAPGG…
AhSBT93	AH16G14970.1	Chr16(26222559,26225868,-)	1	2358	Chr16	785	82.3897	8.17	extracellular space	-0.126	MAPCHTLLFFILTVTATLAAASPEKKSTFIVQVHHEAKPSIFPTHKKWYESSLASITNHAIAAETTTIAASAAVLHTYDTVFYGFSAKLSPLQAQKLESLSHVVAVIPEQVRQLHTTRSPQFLGLKTADRAGLLKETDFGSDLVIGVIDTGICPDRESFNDRDLGPVPPNWKGSCVAGRDFPATLCNRKIIGARYFSAGYEATNGKMNETLEYRSPRDSDGHGTHTASIAAGRYVFPASTLGYAKGMAAGMAPKARLAVYKVCWNGGCFDSDILAAFDAAVADGVHVVSLSVGGVVVPYYLDVIAVGAFGASEAGVFVSASAGNSGPGSLTVTNVAPWMTTVGAGTIDRDFPANVRLGNGKIIRGVSVYGGPGLTPGRLYPLMYAGGEAGGDGYSSSLC…
AhSBT94	AH16G15950.1	Chr16(29235373,29238077,-)	1	2307	Chr16	768	84.0581	9.7	extracellular space	-0.352	MESKIQPFFLTFFLFVILTKTITHAEETLGTYIVQLHPHGKTSTLFTSKQNWHLSFIEQIISSNEDPSSRLLYSYHSAMDGFAASLTDSEFKYLQNLPDVLSIKPDRLLQLQTTYSYKFLGLNPARENGWYQSGFGRGTIIGVLDTGVWPESPSFNDQGMPPVPKKWKGICQQGQAFNFSNCNRKLIGARYFTKGHLAVSPSRIPEYLSPRDSSGHGTHTSSTAGGAPVTMANVFGYAAGVARGMAPGAHIAVYKVCWFNGCYNSDIMAAMDVAIRDGVDVLSLSIGGFPVPLFDDSIAIGSFRAMEHGISVICAAGNNGPTAMSVANEAPWIATIGASTVDRKFPAIVRLANGKILYGESMYPFNRRTRTGEELEVVYLSNEDTESQFCLRGSLPREK…
AhSBT95	AH16G22170.1	Chr16(91775660,91781051,-)	11	2241	Chr16	746	80.1614	8.12	extracellular space	0.018	MMSQNLPLPLLLLFCFFCSPILIQGSNQDERKPYIVYMGELPETRSYAVEDHHHNLLTAAIGNKKLARVSKIHSYGKSFNGFVARLLPHEAKKLQEEENVVSVFPNTRQKLHTTRSWDFIGMTKKVKRRSNIESHIIVGVLDTGIWVDCPSFNDKGYGPPPRRWKGKCVTGANFTACNNKVIGAKYFNLDPVSQMPDNISPADDQGHGTHTSSTAAGVAVEDASLYGIGKGTARGGVPSARIAMYKVCWTVGCSDMDMLAGFDEAIADGVNLISVSIGGPSREFFNDPIAIGAFHAMKRGILTSCSAGNDGPHLSTVENVAPWILTVAASTVDRQFTTVVSLGNGKNTTGLSINTFCPEQKMYPLTNGVLAANGTGDGYGNPISCDYGTLQKDKVQGKI…
AhSBT96	AH16G36500.1	Chr16(141042257,141044158,+)	1	1902	Chr16	633	67.5912	7.42	extracellular space	-0.149	MEGVVSVFPSKSLKPQTTRSWDFMGFKESIQRNKTAESDVIIGVIDTGIWPESESFNDHGFGPIPKKWKGACKGGKNFRCNNKIIGARYYLEDQPSARDIVGHGTHTASIAAGNKVVGASFNGIAEGVARGGVPSARIAAYSVCSEQGCTDDAILAAFDDAIADGVDLITISIGADEQMSFDKDIIAIGSFHAMEKGILTIHSAGNNGPNIVTFSVSPWLFTVAATTIDRRIIDNVLLGNGLMISGKSINGFASNGTKIPLIHGKFASSPTCPSEKDAEFCFCLDPKRIKGKIVLCRTSFGYSAGLELGAFGSIAISYEYEAQVVSYPAVGIDPEVYDVVLSYANSTTTPSAEILSSAGFINNSAPIVAEFSSVGPNMQIREIMKPDISAPGVDILAAY…
AhSBT97	AH16G36590.1	Chr16(141123116,141128810,+)	3	1917	Chr16	638	69.4321	9.39	extracellular space	-0.097	MPIEKRCVSLKYNNTRNASNKGIYYLCSGYRNLHIVYMGSLPKHNYSPTSHHLSMLQQITNDNDATNHMVRSYYKSFNGFAAMITNQEREKLKKMEGVVSVFPSKSLKPQTTRSWDFMGFKESIQRNKTAESDVIIGVIDTGIWPESESFNDHGFGPIPKKWKGACKGGKNFRCNNKIIGARYYLEDQPSARDIVGHGTHTASIAAGNKVVGASFNGIAEGVARGGVPSARIAAYSVCNEEQGCRPDAILAAFDDAIADGVDLITISIGQHEQETFDKDAIAIGSFHAMKKGILTINSAGNDGPNTATFSVSPWLFTVAATTMDRVLLGNGLMPLGKSINGFASNSAEILSSAGFINNSAPIVAEFSSVGPNMQIREIMKPDISAPGVDILAAYSPLAP…
AhSBT98	AH16G36670.1	Chr16(141214809,141216617,+)	1	1809	Chr16	602	65.2813	9.27	plasma membrane	0.027	MGSLPKHNYSPTSHHLSMLQQITNDNDATNHMVRSYYKSFNGFAAMITNQEREKLKKMEGVVSVFPSKSLKPQTTRSWDFMGFKESIQRNKTAESDVIIGVIDTGIWPESESFNDHGFGPIPKKWKGACKGGENFRCNNKIIGARYYLKDQTSARDFVGHGTHTASIAAGNKVVGASFNGIAEGVARGGVPSARIAAYSVCNNEEQGCRPDAILAAFDDAIADGVDLITISIGQTEQVTFDKDTIAIGSFHAMKKGILTINSAGNDGPNTATFSVSPWLFTVAATTMDRVLLGNGLMPLGKSINGFASNSAEILSSAGFINNSAPIVAEFSSVGPNMQIREIMKPDISAPGVDILAAYSPLAPPSPDKRDKRSVKYNIRSGTSMACPHVAGAAAYVKTF…
AhSBT99	AH16G39320.1	Chr16(144505863,144509325,-)	3	2313	Chr16	770	83.2962	6.55	extracellular space	-0.214	MKMQKFKFLHTLLLLIFYAKHTIAENNIEQSKKTYIVHVEKSTMPASFNDHHNWFESSLQSVSESAEMLYTYKHVVHGFSTRLTNQEAEALSKQPGILSLIPERKYELHTTRTPYFLGLDLTLASLDRFSTHLPASVAESEVIIGVLDSGIWPEHESLDDTGFGPIPSRWKGECESGKNFNSSHCNRKLIGARFFHKGHEQVSGPINEEKESKSPRDEEGHGTHTLTTAAGSIVSGASLFGLAPGTARGMSTQARVASYKVCWKRGCYSSDIAAAIDKAIEDGVDILSMSLGSKLDEYYQDLIAIGAFRATSHGILVSISAGNSGPFPGNISNVAPWMTTVGAGTIDRDFPAYVSLGNGMTYTGSSLYMEVSSKLLDTPLPLVYAGNVSNSTLENRCET…
AhSBT100	AH16G39340.2	Chr16(144521074,144524353,-)	2	2307	Chr16	768	82.0742	7.98	extracellular space	-0.194	MKILILKFLQIVLLLIFYGRHTIAEKKTQDAKKTYIVHMDKFNMPESFSDHLSWYDSSLKSVSDSAEMLYTYNHVVHGFSTRLTNQEAETLSKQPGILYVMPEVRYELHTTRTPQFLGLDKATTLLPASKQQSQVVIGVIDTGVWPELQSLDDTGLGPVPRGWKGECEIGTNFNSSSCNRKLVGARFLVKGYEAALGPIDEKTESRSPRDDDGHGTHTLTTAGGSAVQGASLFGLASGTARGMAPQARVAAYKVCWLGGCFASDITAGIDKAIDDGVNVLSMSIGGTSTDYYRDIIAIGAFTATSHGIFVSTSAGNGGPSPGTLSNVAPWITTVGAGTIDRDFPAYIKLGNGMTHTGASLYTGKPLSASPVPLVYAGNVTNSTVGYLCIPDSLIPSLVA…
AhSBT101	AH16G42710.1	Chr16(148514073,148517364,+)	2	2307	Chr16	768	82.0401	8.29	plasma membrane	-0.14	MKILILKFLQIVLLLIFYGRHTIAEKKTQDAKKTYIVHMDKFNMPESFSDHLSWYDSSLKSVSDSAEMLYTYNHVVHGFSTRLTNQEAETLSKQPGILYVMPEVRYELHTTRTPQFLGLDKATTLLPASKQQSQVVIGVIDTGVWPELQSLDDTGLGPVPRGWKGECEIGTNFNSSSCNRKLVGARFLVKGYEAALGPIDEKTESRSPRDDDGHGTHTLTTAGGSAVQGASLFGLASGTARGMAPQARVAAYKVCWLGGCFASDITAGIDKAIDDGVNVLSMSIGGTSTDYYRDIIAIGAFTATSHGIFVSTSAGNGGPSPGTLSNVAPWITTVGAGTIDRDFPAYIKLGNGKTHTGASLYTGKPLSASPVPLVYAGNVTNSTVGYLCIPDSLIPSLVA…
AhSBT102	AH16G42730.1	Chr16(148529096,148532472,+)	3	2310	Chr16	769	83.114	6.47	extracellular space	-0.056	MKMLKFKFLQILLLIFCAKHTIAENNIEQSKKTYIVHMEKSTMPASFNDHHNWFESSLQSVSESAEMLYTYKHVVHGFSTRLTNQEAEALSKQPGILSLIPERKYELHTTRTPYFLGLDLTLASLDRFSTHLPASVAESEVIIGVLDSGIWPEHESLDDTGFGPIPSRWKGECESGKNFNSSHCNRKLIGARFFHKGHEESIGPINEEKESKSPRDEEGHGTHTLTTAAGSIVSGASLFGLAPGTARGMSTQARVASYKVCWKRGCYSSDIAAAIDKAIEDGVDILSMSLGSKLDEYYQDLIAIGAFRATSHGILVSISAGNSGPFPGNISNVAPWMTTVGAGTIDRDFPAYVRLGNGMTYAGSSLYVEASSKLLDTPLPLVYAGNVSNSTLENRCETN…
AhSBT103	AH16G46040.2	Chr16(152274190,152280239,-)	1	1923	Chr16	640	69.48	9.11	plasma membrane	-0.072	MGKYNFLLFLYAYFIMKSLVSSADDADRNLHIVYMGSLPKHNYSPTSHHLSMLQQITNDNDATNHMVRSYYKSFNGFAAMITNQEREKLKKMEGVVSVFPSKSLKPQTTRSWDFMGFKESIQRNKTAESDVIIGVIDTGIWPESESFNDHGFGPIPKKWKGACKGGKNFRCNNKIIGARYYLKDQPSARDIIGHGTHTASVAAGNKVVGASFNGIAEGVARGGVPSARIAAYNVCNEEQGCRPDAILAAFDDAIADGVDLITISIGQPAQMTFDKDTIAIGSFHAMKKGILTINSTGNDGPNNATSSVSPWLFTVAATTMDRRNIDNVLLGNGLMPSGKSINGSASNSAEILSSAGFINNSAPIVAEFSSVGPNMQIREIMKPDVSAPGVEILAAYSPL…
AhSBT104	AH16G46080.1	Chr16(152315253,152318107,-)	1	1959	Chr16	652	71.2172	9.49	extracellular space	-0.13	MAKYNFLLFLFAYFIMKSLVSSADDAVRNLHIVYMRSLPKHNYSPISHHLSMLQQITNDNDATNHMVRSYYKSFNGFAAMITNQEREKLKKMEGVVSVFPSESLKPQTTRSWDFMGFKESIQRNKTAESDVIIGVIDTGIWPESESFNDRGFGPIPKKWKGACKGGENFRCNNKIIGARYYLKDQTSARDFVGHGTHTASIAAGNKVVGASFNGIAEGVARGGVPSARIAAYSVCSERDQCRADAILAAFDDAIADGVDLITISLGLQEQITFDNDIIAIGSFQAMKKGILTINSAGNDGPNNTTSSVSPWLFTVAATTMDSRNTDNVLLGNGLMPSGKSINGYASNSAEILSSTGFINNSAPIVAEFSSGGPNMQIREIMKPDISAPGLEILAAYSPL…
AhSBT105	AH16G46110.1	Chr16(152348000,152351404,-)	2	2022	Chr16	673	72.0151	7.85	extracellular space	-0.21	MEGVVSVFPSKSLKLHTTRSWDFMGFKESIQRNKTGESDVIIGVIDTGIWPESESFNDHGFGPIPKKWKGACKGGKNFRCNNKIISARYYVKDQPSARDIVGHGSHTASIAAGNKVVGASFYGIAEGVARGGVPSARIAAYSVCSEQGCTDDAILAAFDDAIADGVDLITISIGGDEQMTFDEDIIAIGSFHAMEKGILTIHSAGNNGPNIVTFSVSPWLFTVAATTMDRRIIDNVLLGNGLMISGKSINGFASNGTKIPLIHGKFASSPACPSEKDAEFCFCLDPNRIKGKVVLCRTSFGYAAGLELGAFGSIAISYEYDAQVVSYPAVGIDPKVYDVALSYANSTTTPSAEILSSAGFINNTAPIVAEFSSVGPNMLIKEIMKPDISAPGIEILAAY…
AhSBT106	AH16G46150.1	Chr16(152394457,152395785,-)	3	1251	Chr16	416	45.0752	5.14	plasma membrane	-0.185	MEGVVSVFSSRTLKLHTTRSWDFMGFKESIHRNKTGESDVIIGVIDTGIWPESENFNDHGFGPIPKKWEAWNKVVGASFYGIVEGVARGGVPSARIAAYSVYSERECKDDAILAAFDDAISDGVDLITISIRADEQMTFDKDIIAIGSFHAMEKGILTINSVDNNGPNIVTFSVSPWLFTVAATTMDRRIIDKVLLGNGLMLSGKSINGFASNGTELPLIRGKFASNLTCSDKDAESCYCLDPKRIKGKIVLCQTSFGYSKALESGAFGSIFVSYEYEAQDVSYLSLSIDPKAYDVALSYANSTTSPYAEILSSASFISKSAPTIAEFSSVGPNKQIIEIMKLNISAPGIEDDTKDKRSVKYNILSGTSMACPHVAGIVAYVKTFHPDWSPAAIKSSIM…
AhSBT107	AH17G08220.1	Chr17(11208271,11213693,+)	10	2259	Chr17	752	81.8455	8.59	extracellular space	0.003	MATMIISFFRPYVIFSLIWVMMISSQAYSKDDRKTYIIYMGDHPKGMDPTSLPSLHTSMAQKILGSDFKSEAILHSYKKSFNGFVMKLTKEEAKRMSEMEDVVSVFPNKKNGLHTTRSWDFIGFPQQVKRTNKESEITVGVLDSGIWPESESFSDKGFGLPPNKWKGSCHNFTCNRKIIGAKSYNIEGSYAKDDIRSARDSNGHGSHVSSTIAGNLVDSASLLGYASGSGRARGGAPSARIAIYKVCWSSDGCDDANVLAAFDDAIHDGVDVISISVGADVAFPFSYFEDAINIGSFHAMKKGILTSNSANNLGPDLSSMTNYSPWLLSVAAATIDRKFLTKVRLGNGITFEGVSINTFDLKNKMFPLIYGGDAPNTAGGYNSSISRYCYKDSLNKHLV…
AhSBT108	AH17G23550.1	Chr17(107547090,107554372,+)	9	2319	Chr17	772	81.7775	5.15	nucleus	-0.025	MKENNNYLPSLPLLFCCCVLLCLAESADNDNNNNNNEVYIVYMGAADSTNASLRNDHARVLNLVLKRNEKALVQNYKHGFSGFAAHLSKEEAESIAQKPGVVSVFPDPILKLHTTRSWEFLKYQTQVKIDSLPTAANSQSSDTIIGILDTGIWPEAESFVDTGMDPVPSRWKGTCMKSTDFNSSNCNRKIIGARYYADPNGGNDGDNTARDSNGHGTHVSSTAAGVNVANVSFYGLAEGTAVGGSPQSRLAMYRVCTNFGCRGSAILAGFDDAINDGVDVLSLSLGSPSVLRPDLTSDPIAIGSFHAVERGIVVVCAAGNDGPSSKTVVNDAPWILTVAATTIDREFESNLVLGDNKVVQGNAINFSPLSKTPDYSFINGESAKTSSATVSDARQCHPN…
AhSBT109	AH17G34660.1	Chr17(132634463,132637209,+)	1	2307	Chr17	768	81.4263	8.42	extracellular space	-0.049	MMNSLIFKCVLLMVLSCRYTIAETKTEYPKKNTYIIHMDKFNMPSSFNDHLQWYDSSLKAVSESAEMLYTYKHVAHGFSTKLTAQEAELLANQPGILSVIPEVRYELHTTRTPEFLGLAEKTSTHAISSDKQSEVIVGVLDTGVWPELKSFDDTGLGPVPSSWRGTCETGNNFNSSNCNKKLVGARFFAKGYEAAFGPIDLKTESKSPRDDDGHGSHTSTTAAGSVVSGASLFGYASGTARGMAPQARVAVYKVCWVGGCFTSDIAAAIDRAIEDGVNVLSMSIGGSVTDYSRDIIAIGTFAATAHGILVSNSAGNSGPSEASVSNVAPWITTVGAGTIDRDFPAYITLGNGKKYAGVSLYNGKLPSNSAVPLVYAGNVSSLSSGRLCTKDSLISSKVS…
AhSBT110	AH18G27790.1	Chr18(123445792,123464806,-)	11	2358	Chr18	785	85.5465	9	extracellular space	-0.155	MELLLQFSTYLCIASLLLIISSEANTDQIPKHYVVYMGSSSPNYRNGDDYRISESSHLELLSSVIPREEKKRVSLIHHFSHAMSGFSAMLTEREASALSGHDGVVSVFPDPILELHTTRSWDFLESDLGMKNNTSAAYQHQHFSTKTDIIIGIIDTGIWPESPSFRDEGIGKIPSTWKGVCMEGPDFKKSNCNRKLIGARYYNNIQFTSSDGKNLTLTKAVTKGSPRDSVGHGTHTSSIAAGSIVNDASYYGLAKGTARGGSPSSRIAAYKTCSEQGCSGATLLKAIDDAIKDGVHIISISIGLSSLFQSDFSKDPIAIGAFHAEQFGVMVVCSAGNDGPDPYTVVNAAPWIFTVAASNIDRNFLSTIVLGNGKMFQGIGINFSNFTRSKMYPLVLGEE…
AhSBT111	AH19G09100.1	Chr19(10971645,10975103,-)	9	2328	Chr19	775	83.8337	7.93	cytoplasm	-0.072	MWSRKYSFFLLSAFILLSLFQVPTGAALELKKSYIVYLGSHEHGETATDADFDRVTQTHYDFLGSYLGSSEKAKEAMIYSYTRYINGFAAMLRDEVAAEIEKHPEVVSVFLNEGLKLHTTRSWEFMSMEHQSGVISPASVFSKAKFGEDTIIGNFDTGVWPESPSFSDEGIGPIPSRWKGSCEAGIPCNRKLIGARYFNRGYAAYAGPSTLKNATLNTVRDYKGHGTHTLSTLGGNFVPGANVFGFGNGTAEGGSPKARVVSYKVCWPPIFGAASCFTADIMAAFDMAIHDGVDILSLSIGTVPIPYFRDGVAIGSFHAFRNGITVVVSAGNQGPEMGSVCNVAPWMLNVAASTLDRKFNAVVELENGKRFKGESLAPGMPQKKFYPLISGLDAKLANA…
AhSBT112	AH19G10690.1	Chr19(13815308,13821758,-)	12	2253	Chr19	750	81.077	9.39	plasma membrane	-0.158	MSYIVYLGSHSFGQNPTLADAEYVTNSHHNLLGPYVGSVEKAKEAIFYSYNKYINGFAAVLDEEEAAKIAKHPEVLSVFPNKPRQLHTTYSWSFLGLETNGAIGKPSIWKESLGQDVIIANLDTGVWPESKSFSDEGMGPIPKRWRGICQVDEKNLFKFHCNRKLIGARYFNKGYIAALGQTPFNTTRDYEGHGTHTLSTAGGSFVHGANVFGNGNGTASGGSPKARVASYKVCWPPTEGSGGCFDADILAAFEAAISDGVDVISLSVGSDIPSEFNESAISIGSFHAAAQHAIPVIASAGNNGPSPSTVSNFEPWIFTVAASTLDRAFNNHIILGNKRIRKGASLSESALPYTKFSPLISAADAKLAVATELYASQCQEGSLDPKKAKGKIVFCVRGG…
AhSBT113	AH19G10750.1	Chr19(13902250,13904462,+)	1	2199	Chr19	732	78.2357	9.84	extracellular space	-0.097	MVKLNFVVRSVVITLAFTLSLCNANDDDGYPKFHIVYLGSLPETKTSYSPTSHHLNMLQQVLDGSNPTKSLVRSYKRSFNGFAAMLTNQQAAKLTEMEGVVSVFPSKTLQTQTTRSWDFLGLPKAPKGHQTVETNLVVGLFDTGVWPESESFSDKGIRKPVPKHWKGKCAGGLNFTCNKKLIGARFYVENSARDNNGHGSHTASTAAGNNVHNGGFYGIAGGTARGAVPSSRIAAYKVCSDAGCEDHDILAAFDDAIADGVDVISISLSGTIALRLDTDSVAIGSFHAVAKGVVVVQSAGNSGPLPGTVASVAPWLITVAANTMDRKIVDKVVLGNGKVLTGIPVINPFEPKRRKIPIALSNGKRGCFDKSDDQCACLDEKTVKGKIILCDYYLEKDVL…
AhSBT114	AH19G10770.1	Chr19(13946942,13949312,+)	1	2196	Chr19	731	77.8908	7.49	extracellular space	-0.191	MEKLNYVGCSVLVITLAFTLFICDANDGNNPKIHIVYLGSLPETKTSYSPTFHHLNMLQQVLDGSNPTKSLVHSYKRSFNGFAAMLTNQQAAKLTEMEGVVSVFPSKTLQTQTTRSWDFLGLPKAPKGHQTVETNLVVGLFDTGVWPESESFSDKCITDPVPKKWKGTCAGGKNFTCNKKLIGARFYTEDSARDNDGHGSHTASIAAGNIVDNASFYGIAEGTARGAVPSSRIAAYKVCSSVGCADHGILAAFDDAIADGVDVISVSFGAAAALNLETDSVAIGSFHAMAKGVPVVQSAGNAGPYPGTVASVAPWLITVAASTIDRQIVDKVILGNGKVLTGRSVNSFESNGRRVPIALSNGNSSECEKEYADICGCLDKKLVKGKIVLCDNHAEAEPK…
AhSBT115	AH19G13220.1	Chr19(19451757,19454858,-)	2	2352	Chr19	783	82.9283	6.44	extracellular space	-0.07	MAFTRSFSSCFSSLLFLFCLLASFSSSTSDASSSDAPHTYIIHVSKSQKPSHFASPHHWYHSILRSLPSSVDHTTLLYTYNYALHGFSVRLTAAQAAALQRNPAILSVVPDQIRHPHTTHTPRFLGLAESFGIWPDSDYADDVIIGVLDTGIWPELRSFSDDGLSAVPSSWKGVCETGSDFPASSCNKKIIGARAFYKGYEAFREKPIDESTESKSARDTEGHGTHTASTAAGSVVSNASLFHYAQGEARGMATKARIAAYKICWSMGCFDSDILAAMDQAVADGVHVISLSVGANGYAPPYSHDSIAVGAFGAAQHGVLVSCSAGNSGPGPFTAVNIAPWILTVGASTVDREFPADVVLGDGSVFGGVSLYYGQELPDFKLPLVYASDCGNRLCYIGS…
AhSBT116	AH19G15450.1	Chr19(25921796,25922884,-)	2	1017	Chr19	338	36.2686	7.38	nucleus	-0.015	MQKKIIGARHYLKGQPSARDIVGHGTHTASIAAGNKVVGESFYGIAEGVARGGIPSARIAAYSMCSKRECRADVILVAFDDAIADGVDLITILIGTDEQMTFDEYIIAIGSFQTMEKRDLHYKRCRIIDNVLLGNGLMLSGKSINGFASNGTKILLIHVKFASSPKCPSDKDTEFCFCLDPKRIKGKIVLCRTSFGYSAGLASGAFGSISISYEYEAQVVSYPALGIDPEAYDVALSYANSTTTPCAEILSSTDFINNTALIIAEFSSVGPNMQIREIMKPDISAPGIEILAAYSPLAPPSQDKTDKRSVKYNILSGTSMSCPHVAGAATYVKTFRPD
AhSBT117	AH19G28560.1	Chr19(134032947,134035631,+)	2	2298	Chr19	765	82.3948	7.04	extracellular space	-0.022	MEHHKLILLMTVPWLLLFTTAQSSKTYIVHMDKSLMPQVYASHSDWYESTIRYSIKLSTISDHLTTNSNNNNNNLVYTYDEAMHGFTAVLSLDELEAIKNTHGFVAAYPDRFVTVDTTHTFEYLSLDPSYGLWKASNLGDGAIVGVIDSGVWPESESFKDDGMTKNIPSKWRGTCELGQDFNASNCNLKLIGARYFNKGVIAANPNITISMNSARDTMGHGTHTSSTVGGNYVGGASFFGYAEGVARGIAPRARLAMYKVLWDEGRLASDVLAGMDQAISDGVDIISISMGFDNVTLYEDPIAIASFAAMEKGVLVSSSAGNAGPDLGTLHNGIPWVLTVAAGTIDRTFGSLELGNGITVIGWTLFPANAVVYDFNLVYNRTISSCDSAQKLSQMDTEF…
AhSBT118	AH19G42420.1	Chr19(158124761,158127118,+)	1	2358	Chr19	785	84.6627	9.05	extracellular space	0.039	MANKLTMVGYYIILITNCVLLSTLCLSSSANAKFAKKTYIIQMDKSAKPNTFSNHLEWYSSKVKSVLSKSDDEIRNEEEERIIYTYETAFHGVAAKLTEEEAEKLESEEGVVAIFPETKYTLHTTRSPGFLGLEPLDSTDKIWSENVADHDVIVGVLDTGIWPESESFNDTGMKPVPSHWRGACEIGRGFRKSNCNKKIVGARIFYRGYESATGRMDEKAEYKSPRDQDGHGTHTAATVAGSPVRGANLLGYAYGTARGMAPSARIAAYKVCWTGGCFSSDILSAVDRAVADGVNVLSISLGGGVSSYDRDSLSVAAFGAMEHGVFVSCSAGNAGPDPVSLTNVSPWITTVGASTMDRDFPAEVRLGNGRTIAGSSLYKGTSVLSLKKQYPLVYLGGNS…
AhSBT119	AH19G43060.1	Chr19(158661831,158674562,-)	34	4164	Chr19	1387	153.665	6.69	extracellular space	-0.027	MHIQHAISCRFPKLPSKPPLHAPTLFPFPPSPLISLFTLHNHHPTSHTHISSIINSRRTHYWVVHKAMPCSSSLTSCCASGDSSSNINSENHDNNNTNGATPRNLKLTQSTFLSSLMPKTEIGVDRFLHAYPSYDGRGALIAIFDSGVDPAAAGLQVTSDGKPKILDVLDCTGSGDVDTSKVVKADADGCISGASGTSLVINDSWKNPSGQWHVGYKFVYELFTEKLTSRLKKERRKKWDKKNQEEIANAVKQLDDFDQQHVKIEDAELTKAREDLQNRLDLLRKQSESYDDKGPVIDVVVWHDGEVWRVALDTQNIEDDPECGKLANFVPLTNYRIDRKYGVFSKLDACTFVVNVYNDGKVVSIVTDSSPHGTHVAGIAAAFHPEEPLLNGVAPGAQL…
AhSBT120	AH20G01270.1	Chr20(1163863,1169097,+)	12	2289	Chr20	762	82.1872	9.3	extracellular space	-0.133	MSRRSSALFYLFLAVLVAEKVSFCFSAKVYVVYMGSNNGENPDDILKQHHQILAEVHSGSIEEAQASHVYSYKHGFKGFAAKLTDEQAYHISKMPEVVSVFPNSKRKLHTTHSWDFMGLLDDQTMETLGYSIRNQENIIIGFIDTGIWPESPSFIDTDMPPVPPGWKGKCQPGEAFNSSTCNRKVIGARYYKSGYEAEEEGSDAKTSFRSARDSTGHGSHTASIAAGRYVANMNYMGLAAGGARGGAPMARIAVYKTCWDSGCYDVDLLAAFDDAIRDGVHILSLSLGAESPQGDYFSDAISVGSFHAASRGVLVVASAGNEGHPASATNLAPWILTVAASSTDRDFTSDIIFGNGVRIMGESLSISEMNASTSIISASEAFAGYFTPYQSSYCLESSL…
AhSBT121	AH20G04770.1	Chr20(6732864,6741223,+)	8	2415	Chr20	804	87.1902	7.44	chloroplast inner membrane	-0.358	MILMKNIIFTTCLLLLLSALASCSKLTNQIYIVELGGLDETQTQRELHHDDDEEIENVHRSYLSSVKESEEEAKASLLYSYRHSMKGFAALLSREEAKKVSEMEGVVRVHKSKGMMYSLHTTRSWEFVGLEGPLNPNWADYEELSSHQKIKNGQDLLCRANYGQNLIVGMIDSGVWLESKSFSDEGMEPVPQKWRGICQNGTAFNSSQCNRKIIGARYYLQGYESQYGPLNEEEDYKSARDKDGHGTHTASIVAGRAVPSASAIGGFANGTASGGAPMARIAIYKACWPIKGQSKHKGNVCIDIDLLKAMDDAIGDGVDVLSASIGYKTPIPYEDDVIGRAALHATKKNIVVVCSAGNNGPLPSNLSNIAPWIITVGASTVDRSFVAPIMLQGGTIIEG…
AhSBT122	AH20G13120.1	Chr20(19802665,19805098,-)	5	753	Chr20	250	27.7742	9.91	extracellular space	-0.126	MPHTPQVPPPIRPPTTKIKRTKRSTKRPPPSQVQIPVSQTPTLNTHQQPSNAFVRPPTVSPHTMQGASAGTTSSKSIFHDVMAPGVGILVAMIPKNDEPGSIPIGKKPSLFGIMSGTSMACPHVTGAAAFIKSVHEMWIPSMIKSALMTIVSRRGFEVLNHLGGGTMEYEARMYRLNGIAHVAGYIDQENMSLHDRIIPYLETADLYHLARLNSQWFWVDEHLLNAFVERWRPETHTFHMPFGECTITLL
