# Supplementary material for: Genome-Wide Identification, Functional Characterization, and Stress-Responsive Expression Profiling of Subtilase (SBT) Gene Family in Peanut (Arachis hypogaea L.)
Source: Int J Mol Sci. 2024 Dec 13;25(24):13361. doi: 10.3390/ijms252413361 (PMC11676140; doi:10.3390/ijms252413361)
Supplement: Supplementary file 1 [file ijms-25-13361-s001.zip › ijms-3341442-supplementary/Supplementary Materials/Supplementary Table S2.xlsx]

## Sheet: Sheet1
Supplementary Table S2. The information of identified 10 motifs in AhSBT proteins.
Motif name	Motif sequence	Motif sequence	E-value
MEME-1	SGTSMSCPHVSGIAALLKSAHPDWSPAAIKSAJMTTATTLDNTGKPILD	49	3.1e-3740
MEME-2	GSBVIIGVJDTGIWPESESFSDKGMGPVP	29	4.3e-1834
MEME-3	KPATPFDYGSGHVBPNRALDPGLVYDISPDDYLNFLC	37	1.3e-1981
MEME-4	SPRDSDGHGTHTASTAAGNFVPGASVFGY	29	1.3e-1828
MEME-5	APVVASFSSRGPNPJTPEILKPDIIAPGVNILAAW	35	1.4e-2284
MEME-6	GCFDSDILAAFDQAIADGVDVJSJSIGGD	29	1.7e-1857
MEME-7	LLYSYNKSFNGFAAKLTEEEAEKJAKMPGVVSVF	34	1.3e-1624
MEME-8	ANGTARGGAPSARIAAYKVCW	21	9.8E-1458
MEME-9	TVVNVAPWIFTVAASTIDRDF	21	2.9e-1368
MEME-10	YFTDSIAIGAFHAMSKGILVVCSAGNDGP	29	5.8e-1656
