# Supplementary material for: Genome-Wide Identification, Functional Characterization, and Stress-Responsive Expression Profiling of Subtilase (SBT) Gene Family in Peanut (Arachis hypogaea L.)
Source: Int J Mol Sci. 2024 Dec 13;25(24):13361. doi: 10.3390/ijms252413361 (PMC11676140; doi:10.3390/ijms252413361)
Supplement: Supplementary file 1 [file ijms-25-13361-s001.zip › ijms-3341442-supplementary/Supplementary Materials/Supplementary Table S3.xlsx]

## Sheet: Sheet1
Supplementary Table S3. Information of phytohormone-, growth- and development- and stress-related cis-elements identified in the promoters regions of AhSBTs.
Gene_ID	Cis-element	Sequence	Start	Count	Strain	Species	Function
AhSBT1	GA-motif	ATAGATAA	737	8	-	Arabidopsis thaliana	Light responsive element
AhSBT1	Box 4	ATTAAT	799	6	+	Petroselinum crispum	Light responsive element
AhSBT1	Box 4	ATTAAT	888	6	+	Petroselinum crispum	Light responsive element
AhSBT1	Box 4	ATTAAT	892	6	+	Petroselinum crispum	Light responsive element
AhSBT1	Box 4	Sequence	896	6	+	Petroselinum crispum	Light responsive element
AhSBT1	Box 4	ATTAAT	1199	6	-	Petroselinum crispum	Light responsive element
AhSBT1	CGTCA-motif	CGTCA	1689	5	-	Hordeum vulgare	MeJA responsive element
AhSBT1	P-box	CCTTTTG	590	7	+	Oryza sativa	Gibberellin responsive element
AhSBT1	GATA-motif	GATAGGA	1665	7	-	Arabidopsis thaliana	Light responsive element
AhSBT1	chs-CMA2a	TCACTTGA	1702	8	-	Petroselinum crispum	Light responsive element
AhSBT1	TGACG-motif	TGACG	1689	5	+	Hordeum vulgare	MeJA responsive element
AhSBT1	GT1-motif	GGTTAA	1215	6	+	Arabidopsis thaliana	Light responsive element
AhSBT1	TCT-motif	TCTTAC	1773	6	+	Arabidopsis thaliana	Light responsive element
AhSBT1	ATC-motif	AGTAATCT	201	8	+	Spinacia oleracea	Light responsive element
AhSBT1	G-box	CACGAC	255	6	-	Zea mays	Light responsive element
AhSBT1	TCCC-motif	TCTCCCT	1949	7	+	Spinacia oleracea	Light responsive element
AhSBT1	I-box	cCATATCCAAT	1643	10	-	Flaveria trinervia	Light responsive element
AhSBT1	MBS	CAACTG	927	6	-	Arabidopsis thaliana	Drought responsive element
AhSBT1	MBS	CAACTG	1150	6	-	Arabidopsis thaliana	Drought responsive element
AhSBT2	AE-box	AGAAACTT	1982	8	-	Arabidopsis thaliana	Light responsive element
AhSBT2	ABRE	ACGTG	1022	5	+	Arabidopsis thaliana	Abscisic acid responsive element
AhSBT2	TCT-motif	TCTTAC	590	6	-	Arabidopsis thaliana	Light responsive element
AhSBT2	G-box	CACGTC	1021	6	-	Zea mays	Light responsive element
AhSBT2	TCA-element	CCATCTTTTT	1538	10	-	Nicotiana tabacum	Salicylic acid responsive element
AhSBT2	TCCC-motif	TCTCCCT	1372	7	-	Spinacia oleracea	Light responsive element
AhSBT2	TCCC-motif	TCTCCCT	1414	7	-	Spinacia oleracea	Light responsive element
AhSBT2	TCCC-motif	TCTCCCT	1447	7	-	Spinacia oleracea	Light responsive element
AhSBT2	TGA-element	AACGAC	1806	6	+	Brassica oleracea	auxin-responsive element
AhSBT2	MBS	CAACTG	602	6	+	Arabidopsis thaliana	Drought responsive element
AhSBT2	Box 4	ATTAAT	232	6	+	Petroselinum crispum	Light responsive element
AhSBT2	Box 4	ATTAAT	419	6	+	Petroselinum crispum	Light responsive element
AhSBT2	CGTCA-motif	CGTCA	328	5	+	Hordeum vulgare	MeJA responsive element
AhSBT2	CGTCA-motif	CGTCA	963	5	+	Hordeum vulgare	MeJA responsive element
AhSBT2	AuxRR-core	GGTCCAT	334	7	-	Nicotiana tabacum	Auxin responsive element
AhSBT2	GA-motif	ATAGATAA	649	8	+	Arabidopsis thaliana	Light responsive element
AhSBT2	circadian	CAAAGATATC	1283	9	+	Lycopersicon esculentum	Circadian control
AhSBT2	TGACG-motif	TGACG	328	5	-	Hordeum vulgare	MeJA responsive element
AhSBT2	TGACG-motif	TGACG	963	5	-	Hordeum vulgare	MeJA responsive element
AhSBT3	TGACG-motif	TGACG	498	5	+	Hordeum vulgare	MeJA responsive element
AhSBT3	TGACG-motif	TGACG	1876	5	+	Hordeum vulgare	MeJA responsive element
AhSBT3	GATA-motif	GATAGGA	978	7	-	Arabidopsis thaliana	Light responsive element
AhSBT3	CGTCA-motif	CGTCA	498	5	-	Hordeum vulgare	MeJA responsive element
AhSBT3	CGTCA-motif	CGTCA	1876	5	-	Hordeum vulgare	MeJA responsive element
AhSBT3	Box 4	ATTAAT	14	6	+	Petroselinum crispum	Light responsive element
AhSBT3	Box 4	ATTAAT	339	6	+	Petroselinum crispum	Light responsive element
AhSBT3	Box 4	ATTAAT	343	6	+	Petroselinum crispum	Light responsive element
AhSBT3	Box 4	ATTAAT	392	6	+	Petroselinum crispum	Light responsive element
AhSBT3	Box 4	ATTAAT	396	6	+	Petroselinum crispum	Light responsive element
AhSBT3	Box 4	ATTAAT	832	6	+	Petroselinum crispum	Light responsive element
AhSBT3	Box 4	ATTAAT	1510	6	-	Petroselinum crispum	Light responsive element
AhSBT3	MBS	CAACTG	991	6	-	Arabidopsis thaliana	Drought responsive element
AhSBT3	MBS	CAACTG	1592	6	-	Arabidopsis thaliana	Drought responsive element
AhSBT3	G-Box	CACGTG	735	6	+	Pisum sativum	Light responsive element
AhSBT3	TATC-box	TATCCCA	1948	7	+	Oryza sativa	Gibberellin responsive element
AhSBT3	AT1-motif	AATTATTTTTTATT	1577	13	+	Solanum tuberosum	Light responsive element
AhSBT3	G-box	CACGTG	735	6	+	Arabidopsis thaliana	Light responsive element
AhSBT3	G-box	CACGAC	1056	6	+	Zea mays	Light responsive element
AhSBT3	G-box	TACGTG	1524	6	-	Arabidopsis thaliana	Light responsive element
AhSBT3	ATCT-motif	AATCTAATCC	1429	9	-	Pisum sativum	Light responsive element
AhSBT3	GT1-motif	GGTTAA	1216	6	-	Arabidopsis thaliana	Light responsive element
AhSBT3	GT1-motif	GGTTAA	1900	6	-	Arabidopsis thaliana	Light responsive element
AhSBT3	TCT-motif	TCTTAC	27	6	-	Arabidopsis thaliana	Light responsive element
AhSBT3	ABRE	CACGTG	735	6	+	Arabidopsis thaliana	Abscisic acid responsive element
AhSBT3	ABRE	ACGTG	736	5	+	Arabidopsis thaliana	Abscisic acid responsive element
AhSBT3	ABRE	CGTACGTGCA	1522	9	-	Hordeum vulgare	Abscisic acid responsive element
AhSBT3	ABRE	ACGTG	1524	5	-	Arabidopsis thaliana	Abscisic acid responsive element
AhSBT4	G-box	CACGAC	453	6	-	Zea mays	Light responsive element
AhSBT4	LTR	CCGAAA	556	6	+	Hordeum vulgare	Low temperature responsive element
AhSBT4	LTR	CCGAAA	1865	6	-	Hordeum vulgare	Low temperature responsive element
AhSBT4	TCT-motif	TCTTAC	1105	6	-	Arabidopsis thaliana	Light responsive element
AhSBT4	ABRE	AACCCGG	1713	7	+	Arabidopsis thaliana	Abscisic acid responsive element
AhSBT4	GT1-motif	GGTTAA	1658	6	-	Arabidopsis thaliana	Light responsive element
AhSBT4	MBS	CAACTG	1924	6	+	Arabidopsis thaliana	Drought responsive element
AhSBT4	TGA-element	AACGAC	1197	6	-	Brassica oleracea	auxin-responsive element
AhSBT4	Box 4	ATTAAT	21	6	+	Petroselinum crispum	Light responsive element
AhSBT4	Box 4	ATTAAT	171	6	+	Petroselinum crispum	Light responsive element
AhSBT4	Box 4	ATTAAT	296	6	+	Petroselinum crispum	Light responsive element
AhSBT4	Box 4	ATTAAT	747	6	+	Petroselinum crispum	Light responsive element
AhSBT4	Box 4	ATTAAT	1279	6	-	Petroselinum crispum	Light responsive element
AhSBT4	Box 4	ATTAAT	1293	6	-	Petroselinum crispum	Light responsive element
AhSBT4	Box 4	ATTAAT	1451	6	-	Petroselinum crispum	Light responsive element
AhSBT4	Box 4	ATTAAT	1599	6	-	Petroselinum crispum	Light responsive element
AhSBT4	Box 4	ATTAAT	1668	6	-	Petroselinum crispum	Light responsive element
AhSBT4	Box 4	ATTAAT	1672	6	-	Petroselinum crispum	Light responsive element
AhSBT4	Box 4	ATTAAT	1813	6	-	Petroselinum crispum	Light responsive element
AhSBT4	Box 4	ATTAAT	1817	6	-	Petroselinum crispum	Light responsive element
AhSBT4	Box 4	ATTAAT	1821	6	-	Petroselinum crispum	Light responsive element
AhSBT4	Box 4	ATTAAT	1825	6	-	Petroselinum crispum	Light responsive element
AhSBT4	Box 4	ATTAAT	1974	6	-	Petroselinum crispum	Light responsive element
AhSBT4	O2-site	GTTGACGTGA	1918	9	-	Zea mays	Zein metabolism
AhSBT4	LAMP-element	CTTTATCA	1244	8	-	Pisum sativum	Light responsive element
AhSBT4	P-box	CCTTTTG	757	7	-	Oryza sativa	Gibberellin responsive element
AhSBT4	MRE	AACCTAA	303	7	+	Petroselinum crispum	Light responsive element
AhSBT5	GATA-motif	AAGGATAAGG	1069	9	+	Solanum tuberosum	Light responsive element
AhSBT5	GATA-motif	AAGATAAGATT	1089	10	+	Arabidopsis thaliana	Light responsive element
AhSBT5	TGACG-motif	TGACG	292	5	-	Hordeum vulgare	MeJA responsive element
AhSBT5	GA-motif	ATAGATAA	1088	8	+	Arabidopsis thaliana	Light responsive element
AhSBT5	Gap-box	CAAATGAA(A/G)A	128	9	-	Arabidopsis thaliana	Light responsive element
AhSBT5	CGTCA-motif	CGTCA	292	5	+	Hordeum vulgare	MeJA responsive element
AhSBT5	TC-rich repeats	ATTCTCTAAC	237	9	+	Nicotiana tabacum	Defense and stress responsive element
AhSBT5	TC-rich repeats	GTTTTCTTAC	1883	9	+	Nicotiana tabacum	Defense and stress responsive element
AhSBT5	TCT-motif	TCTTAC	646	6	+	Arabidopsis thaliana	Light responsive element
AhSBT5	TCT-motif	TCTTAC	1887	6	+	Arabidopsis thaliana	Light responsive element
AhSBT5	LTR	CCGAAA	203	6	+	Hordeum vulgare	Low temperature responsive element
AhSBT5	LTR	CCGAAA	307	6	-	Hordeum vulgare	Low temperature responsive element
AhSBT5	LTR	CCGAAA	450	6	-	Hordeum vulgare	Low temperature responsive element
AhSBT5	ACE	GACACGTATG	1027	9	-	Petroselinum crispum	Light responsive element
AhSBT5	O2-site	GTTGACGTGA	289	9	-	Zea mays	Zein metabolism
AhSBT5	Box 4	ATTAAT	65	6	+	Petroselinum crispum	Light responsive element
AhSBT5	Box 4	ATTAAT	356	6	+	Petroselinum crispum	Light responsive element
AhSBT5	Box 4	ATTAAT	557	6	+	Petroselinum crispum	Light responsive element
AhSBT5	Box 4	ATTAAT	760	6	+	Petroselinum crispum	Light responsive element
AhSBT5	Box 4	ATTAAT	786	6	+	Petroselinum crispum	Light responsive element
AhSBT5	Box 4	ATTAAT	819	6	+	Petroselinum crispum	Light responsive element
AhSBT5	Box 4	ATTAAT	941	6	+	Petroselinum crispum	Light responsive element
AhSBT5	Box 4	ATTAAT	962	6	+	Petroselinum crispum	Light responsive element
AhSBT5	Box 4	ATTAAT	1155	6	-	Petroselinum crispum	Light responsive element
AhSBT5	circadian	CAAAGATATC	828	9	+	Lycopersicon esculentum	Circadian control
AhSBT5	G-Box	CACGTT	1843	6	+	Pisum sativum	Light responsive element
AhSBT5	ABRE	ACGTG	290	5	-	Arabidopsis thaliana	Abscisic acid responsive element
AhSBT5	ABRE	ACGTG	1843	5	-	Arabidopsis thaliana	Abscisic acid responsive element
AhSBT5	GT1-motif	GGTTAAT	32	7	+	Avena sativa	Light responsive element
AhSBT5	AE-box	AGAAACTT	211	8	+	Arabidopsis thaliana	Light responsive element
AhSBT5	ATCT-motif	AATCTAATCC	1345	9	-	Pisum sativum	Light responsive element
AhSBT5	TCA-element	CCATCTTTTT	1513	9	-	Nicotiana tabacum	Salicylic acid responsive element
AhSBT5	G-box	CACGTC	290	6	+	Zea mays	Light responsive element
AhSBT6	TCT-motif	TCTTAC	781	6	+	Arabidopsis thaliana	Light responsive element
AhSBT6	I-box	TGATAATGT	890	9	+	Solanum tuberosum	Light responsive element
AhSBT6	TATC-box	TATCCCA	475	7	-	Oryza sativa	Gibberellin responsive element
AhSBT6	CGTCA-motif	CGTCA	104	5	+	Hordeum vulgare	MeJA responsive element
AhSBT6	CGTCA-motif	CGTCA	299	5	-	Hordeum vulgare	MeJA responsive element
AhSBT6	CGTCA-motif	CGTCA	742	5	-	Hordeum vulgare	MeJA responsive element
AhSBT6	GA-motif	ATAGATAA	1951	8	-	Arabidopsis thaliana	Light responsive element
AhSBT6	TGACG-motif	TGACG	104	5	-	Hordeum vulgare	MeJA responsive element
AhSBT6	TGACG-motif	TGACG	299	5	+	Hordeum vulgare	MeJA responsive element
AhSBT6	TGACG-motif	TGACG	742	5	+	Hordeum vulgare	MeJA responsive element
AhSBT6	chs-CMA1a	TTACTTAA	1034	8	-	Daucus carota	Light responsive element
AhSBT6	GATA-motif	GATAGGA	649	7	-	Arabidopsis thaliana	Light responsive element
AhSBT6	ABRE	CGCACGTGTC	329	9	+	Hordeum vulgare	Abscisic acid responsive element
AhSBT6	ABRE	CACGTG	331	6	+	Arabidopsis thaliana	Abscisic acid responsive element
AhSBT6	ABRE	ACGTG	332	5	+	Arabidopsis thaliana	Abscisic acid responsive element
AhSBT6	ABRE	ACGTG	655	5	-	Arabidopsis thaliana	Abscisic acid responsive element
AhSBT6	ABRE	ACGTG	744	5	+	Arabidopsis thaliana	Abscisic acid responsive element
AhSBT6	ABRE	ACGTG	1699	5	-	Arabidopsis thaliana	Abscisic acid responsive element
AhSBT6	G-box	CACGTG	331	6	+	Arabidopsis thaliana	Light responsive element
AhSBT6	G-box	CACGAC	513	6	-	Zea mays	Light responsive element
AhSBT6	G-box	TAACACGTAG	652	9	+	Brassica oleracea	Light responsive element
AhSBT6	G-box	TACGTG	655	6	-	Arabidopsis thaliana	Light responsive element
AhSBT6	G-box	CACGTC	743	6	-	Zea mays	Light responsive element
AhSBT6	G-box	TACGTG	1699	6	-	Arabidopsis thaliana	Light responsive element
AhSBT6	TCA-element	CCATCTTTTT	1815	9	+	Nicotiana tabacum	Salicylic acid responsive element
AhSBT6	ATCT-motif	AATCTAATCC	1745	9	+	Pisum sativum	Light responsive element
AhSBT6	TGA-element	AACGAC	462	6	+	Brassica oleracea	auxin-responsive element
AhSBT6	TGA-element	AACGAC	951	6	+	Brassica oleracea	auxin-responsive element
AhSBT6	G-Box	CACGTG	331	6	+	Pisum sativum	Light responsive element
AhSBT6	Box 4	ATTAAT	1314	6	-	Petroselinum crispum	Light responsive element
AhSBT6	Box 4	ATTAAT	1328	6	-	Petroselinum crispum	Light responsive element
AhSBT6	Box 4	ATTAAT	1518	6	-	Petroselinum crispum	Light responsive element
AhSBT6	CAT-box	GCCACT	420	6	-	Arabidopsis thaliana	Meristem expression
AhSBT6	GCN4_motif	TGAGTCA	728	7	+	Oryza sativa	Endosperm expression
AhSBT6	LAMP-element	CTTTATCA	41	8	-	Pisum sativum	Light responsive element
AhSBT7	ABRE	AACCCGG	88	7	+	Arabidopsis thaliana	Abscisic acid responsive element
AhSBT7	TGA-element	AACGAC	1090	6	+	Brassica oleracea	auxin-responsive element
AhSBT7	MSA-like	(T/C)C(T/C)AACGG(T/C)(T/C)A	1358	8.5	+	Catharanthus roseus	Cell cycle regulation
AhSBT7	TCCC-motif	TCTCCCT	200	7	+	Spinacia oleracea	Light responsive element
AhSBT7	TATC-box	TATCCCA	1922	7	-	Oryza sativa	Gibberellin responsive element
AhSBT7	I-box	cCATATCCAAT	1391	10	-	Flaveria trinervia	Light responsive element
AhSBT7	I-box	gGATAAGGTG	1394	9	+	Zea mays	Light responsive element
AhSBT7	Box 4	ATTAAT	542	6	+	Petroselinum crispum	Light responsive element
AhSBT7	CGTCA-motif	CGTCA	211	5	-	Hordeum vulgare	MeJA responsive element
AhSBT7	CGTCA-motif	CGTCA	221	5	-	Hordeum vulgare	MeJA responsive element
AhSBT7	CGTCA-motif	CGTCA	260	5	+	Hordeum vulgare	MeJA responsive element
AhSBT7	CGTCA-motif	CGTCA	1767	5	+	Hordeum vulgare	MeJA responsive element
AhSBT7	AuxRR-core	GGTCCAT	1747	7	-	Nicotiana tabacum	Auxin responsive element
AhSBT7	O2-site	GTTGACGTGA	1764	9	-	Zea mays	Zein metabolism
AhSBT7	CAT-box	GCCACT	1033	6	+	Arabidopsis thaliana	Meristem expression
AhSBT7	CAT-box	GCCACT	1107	6	-	Arabidopsis thaliana	Meristem expression
AhSBT7	CAT-box	GCCACT	1344	6	-	Arabidopsis thaliana	Meristem expression
AhSBT7	TGACG-motif	TGACG	211	5	+	Hordeum vulgare	MeJA responsive element
AhSBT7	TGACG-motif	TGACG	221	5	+	Hordeum vulgare	MeJA responsive element
AhSBT7	TGACG-motif	TGACG	260	5	-	Hordeum vulgare	MeJA responsive element
AhSBT7	TGACG-motif	TGACG	1767	5	-	Hordeum vulgare	MeJA responsive element
AhSBT7	MRE	AACCTAA	1625	7	-	Petroselinum crispum	Light responsive element
AhSBT7	ACE	CTAACGTATT	1564	9	-	Petroselinum crispum	Light responsive element
AhSBT7	GATA-motif	GATAGGG	254	7	-	Pisum sativum	Light responsive element
AhSBT7	chs-CMA2a	TCACTTGA	822	8	+	Petroselinum crispum	Light responsive element
AhSBT8	GT1-motif	GGTTAAT	206	7	-	Avena sativa	Light responsive element
AhSBT8	GT1-motif	GGTTAA	207	6	-	Arabidopsis thaliana	Light responsive element
AhSBT8	ABRE	ACGTG	9	5	-	Arabidopsis thaliana	Abscisic acid responsive element
AhSBT8	ABRE	ACGTG	821	5	-	Arabidopsis thaliana	Abscisic acid responsive element
AhSBT8	TCT-motif	TCTTAC	1470	6	+	Arabidopsis thaliana	Light responsive element
AhSBT8	TCA-element	CCATCTTTTT	585	9	+	Nicotiana tabacum	Salicylic acid responsive element
AhSBT8	G-box	TACGTG	9	6	-	Arabidopsis thaliana	Light responsive element
AhSBT8	G-box	CACGTC	821	6	+	Zea mays	Light responsive element
AhSBT8	AT1-motif	AATTATTTTTTATT	1142	13	+	Solanum tuberosum	Light responsive element
AhSBT8	Gap-box	CAAATGAA(A/G)A	639	9.5	+	Arabidopsis thaliana	Light responsive element
AhSBT8	TC-rich repeats	ATTCTCTAAC	258	9	-	Nicotiana tabacum	Defense and stress responsive element
AhSBT8	Box 4	ATTAAT	168	6	+	Petroselinum crispum	Light responsive element
AhSBT8	Box 4	ATTAAT	538	6	+	Petroselinum crispum	Light responsive element
AhSBT8	Box 4	ATTAAT	1853	6	-	Petroselinum crispum	Light responsive element
AhSBT8	CGTCA-motif	CGTCA	386	5	-	Hordeum vulgare	MeJA responsive element
AhSBT8	CGTCA-motif	CGTCA	389	5	+	Hordeum vulgare	MeJA responsive element
AhSBT8	CGTCA-motif	CGTCA	823	5	+	Hordeum vulgare	MeJA responsive element
AhSBT8	AuxRR-core	GGTCCAT	72	7	+	Nicotiana tabacum	Auxin responsive element
AhSBT8	AuxRR-core	GGTCCAT	396	7	-	Nicotiana tabacum	Auxin responsive element
AhSBT8	circadian	CAAAGATATC	1112	9	-	Lycopersicon esculentum	Circadian control
AhSBT8	chs-CMA1a	TTACTTAA	670	8	+	Daucus carota	Light responsive element
AhSBT8	P-box	CAACAAACCCCTT	563	12	+	Petroselinum crispum	Gibberellin responsive element
AhSBT8	TGACG-motif	TGACG	386	5	+	Hordeum vulgare	MeJA responsive element
AhSBT8	TGACG-motif	TGACG	389	5	-	Hordeum vulgare	MeJA responsive element
AhSBT8	TGACG-motif	TGACG	823	5	-	Hordeum vulgare	MeJA responsive element
AhSBT9	MBS	CAACTG	1496	6	-	Arabidopsis thaliana	Drought responsive element
AhSBT9	G-box	CACGAC	658	6	-	Zea mays	Light responsive element
AhSBT9	G-box	TACGTG	1064	6	-	Arabidopsis thaliana	Light responsive element
AhSBT9	AE-box	AGAAACTT	1914	8	-	Arabidopsis thaliana	Light responsive element
AhSBT9	ABRE	ACGTG	1064	5	-	Arabidopsis thaliana	Abscisic acid responsive element
AhSBT9	MRE	AACCTAA	1114	7	-	Petroselinum crispum	Light responsive element
AhSBT9	MRE	AACCTAA	1790	7	+	Petroselinum crispum	Light responsive element
AhSBT9	CAT-box	GCCACT	648	6	+	Arabidopsis thaliana	Meristem expression
AhSBT9	P-box	CCTTTTG	508	7	-	Oryza sativa	Gibberellin responsive element
AhSBT9	TC-rich repeats	GTTTTCTTAC	1040	9	+	Nicotiana tabacum	Defense and stress responsive element
AhSBT9	Box 4	ATTAAT	751	6	+	Petroselinum crispum	Light responsive element
AhSBT9	Box 4	ATTAAT	1388	6	-	Petroselinum crispum	Light responsive element
AhSBT9	GA-motif	ATAGATAA	1817	8	+	Arabidopsis thaliana	Light responsive element
AhSBT10	AE-box	AGAAACTT	106	8	+	Arabidopsis thaliana	Light responsive element
AhSBT10	TCT-motif	TCTTAC	51	6	-	Arabidopsis thaliana	Light responsive element
AhSBT10	TCT-motif	TCTTAC	129	6	-	Arabidopsis thaliana	Light responsive element
AhSBT10	TCT-motif	TCTTAC	1705	6	-	Arabidopsis thaliana	Light responsive element
AhSBT10	ABRE	ACGTG	391	5	+	Arabidopsis thaliana	Abscisic acid responsive element
AhSBT10	ABRE	ACGTG	607	5	-	Arabidopsis thaliana	Abscisic acid responsive element
AhSBT10	G-box	TACGTG	607	6	-	Arabidopsis thaliana	Light responsive element
AhSBT10	MBS	CAACTG	1576	6	-	Arabidopsis thaliana	Drought responsive element
AhSBT10	G-Box	CACGTT	390	6	-	Pisum sativum	Light responsive element
AhSBT10	Box 4	ATTAAT	275	6	+	Petroselinum crispum	Light responsive element
AhSBT10	Box 4	ATTAAT	1209	6	-	Petroselinum crispum	Light responsive element
AhSBT10	TC-rich repeats	GTTTTCTTAC	129	10	-	Nicotiana tabacum	Defense and stress responsive element
AhSBT10	GA-motif	ATAGATAA	1967	8	+	Arabidopsis thaliana	Light responsive element
AhSBT10	Gap-box	CAAATGAA(A/G)A	379	9.5	+	Arabidopsis thaliana	Light responsive element
AhSBT10	CAT-box	GCCACT	825	6	-	Arabidopsis thaliana	Meristem expression
AhSBT10	GATA-motif	AAGATAAGATT	1046	10	-	Arabidopsis thaliana	Light responsive element
AhSBT10	P-box	CCTTTTG	1481	7	+	Oryza sativa	Gibberellin responsive element
AhSBT11	chs-CMA1a	TTACTTAA	259	8	+	Daucus carota	Light responsive element
AhSBT11	GATA-motif	AAGGATAAGG	759	9	+	Solanum tuberosum	Light responsive element
AhSBT11	GATA-motif	AAGATAAGATT	1133	10	+	Arabidopsis thaliana	Light responsive element
AhSBT11	TC-rich repeats	GTTTTCTTAC	1838	9	-	Nicotiana tabacum	Defense and stress responsive element
AhSBT11	Box 4	ATTAAT	1067	6	-	Petroselinum crispum	Light responsive element
AhSBT11	Box 4	ATTAAT	1454	6	-	Petroselinum crispum	Light responsive element
AhSBT11	Box 4	ATTAAT	1655	6	-	Petroselinum crispum	Light responsive element
AhSBT11	GA-motif	ATAGATAA	1395	8	-	Arabidopsis thaliana	Light responsive element
AhSBT11	circadian	CAAAGATATC	1119	9	-	Lycopersicon esculentum	Circadian control
AhSBT11	I-box	gGATAAGGTG	761	9	+	Zea mays	Light responsive element
AhSBT11	TATC-box	TATCCCA	1108	7	+	Oryza sativa	Gibberellin responsive element
AhSBT11	MBS	CAACTG	1055	6	-	Arabidopsis thaliana	Drought responsive element
AhSBT11	ATC-motif	TGCTATCCA	64	9	+	Pisum sativum	Light responsive element
AhSBT11	GT1-motif	GGTTAAT	194	7	+	Avena sativa	Light responsive element
AhSBT11	GT1-motif	GGTTAA	263	6	-	Arabidopsis thaliana	Light responsive element
AhSBT11	GT1-motif	GGTTAA	1768	6	-	Arabidopsis thaliana	Light responsive element
AhSBT11	LTR	CCGAAA	611	6	+	Hordeum vulgare	Low temperature responsive element
AhSBT11	TCT-motif	TCTTAC	1838	6	-	Arabidopsis thaliana	Light responsive element
AhSBT11	ABRE	ACGTG	1527	5	+	Arabidopsis thaliana	Abscisic acid responsive element
AhSBT11	G-box	TACGTG	1526	6	+	Arabidopsis thaliana	Light responsive element
AhSBT12	G-box	CACGAC	382	6	+	Zea mays	Light responsive element
AhSBT12	G-box	TAACACGTAG	1856	9	+	Brassica oleracea	Light responsive element
AhSBT12	G-box	TACGTG	1859	6	-	Arabidopsis thaliana	Light responsive element
AhSBT12	TCA-element	CCATCTTTTT	789	9	-	Nicotiana tabacum	Salicylic acid responsive element
AhSBT12	Sp1	GGGCGG	708	6	-	Oryza sativa	Light responsive element
AhSBT12	AE-box	AGAAACAA	1893	8	+	Arabidopsis thaliana	Light responsive element
AhSBT12	ABRE	GCAACGTGTC	1857	9	-	Hordeum vulgare	Abscisic acid responsive element
AhSBT12	ABRE	ACGTG	1859	5	-	Arabidopsis thaliana	Abscisic acid responsive element
AhSBT12	TCT-motif	TCTTAC	1418	6	+	Arabidopsis thaliana	Light responsive element
AhSBT12	MBS	CAACTG	783	6	-	Arabidopsis thaliana	Drought responsive element
AhSBT12	GARE-motif	TCTGTTG	1056	7	-	Brassica oleracea	Gibberellin responsive element
AhSBT12	TC-rich repeats	GTTTTCTTAC	1414	9	+	Nicotiana tabacum	Defense and stress responsive element
AhSBT12	TC-rich repeats	ATTCTCTAAC	1595	9	-	Nicotiana tabacum	Defense and stress responsive element
AhSBT12	TC-rich repeats	GTTTTCTTAC	1751	9	-	Nicotiana tabacum	Defense and stress responsive element
AhSBT12	Box 4	ATTAAT	1356	6	-	Petroselinum crispum	Light responsive element
AhSBT12	Box 4	ATTAAT	1533	6	-	Petroselinum crispum	Light responsive element
AhSBT12	Box 4	ATTAAT	1870	6	-	Petroselinum crispum	Light responsive element
AhSBT12	Box 4	ATTAAT	1874	6	-	Petroselinum crispum	Light responsive element
AhSBT12	Box 4	ATTAAT	1878	6	-	Petroselinum crispum	Light responsive element
AhSBT12	CGTCA-motif	CGTCA	768	5	+	Hordeum vulgare	MeJA responsive element
AhSBT12	CGTCA-motif	CGTCA	1011	5	+	Hordeum vulgare	MeJA responsive element
AhSBT12	CGTCA-motif	CGTCA	1750	5	+	Hordeum vulgare	MeJA responsive element
AhSBT12	CGTCA-motif	CGTCA	1801	5	-	Hordeum vulgare	MeJA responsive element
AhSBT12	TGACG-motif	TGACG	768	5	-	Hordeum vulgare	MeJA responsive element
AhSBT12	TGACG-motif	TGACG	1011	5	-	Hordeum vulgare	MeJA responsive element
AhSBT12	TGACG-motif	TGACG	1750	5	-	Hordeum vulgare	MeJA responsive element
AhSBT12	TGACG-motif	TGACG	1801	5	+	Hordeum vulgare	MeJA responsive element
AhSBT12	MRE	AACCTAA	1350	7	+	Petroselinum crispum	Light responsive element
AhSBT12	GCN4_motif	TGAGTCA	1783	7	-	Oryza sativa	Endosperm expression
AhSBT13	CGTCA-motif	CGTCA	359	5	-	Hordeum vulgare	MeJA responsive element
AhSBT13	Box 4	ATTAAT	32	6	+	Petroselinum crispum	Light responsive element
AhSBT13	Box 4	ATTAAT	55	6	+	Petroselinum crispum	Light responsive element
AhSBT13	Box 4	ATTAAT	238	6	+	Petroselinum crispum	Light responsive element
AhSBT13	Box 4	ATTAAT	268	6	+	Petroselinum crispum	Light responsive element
AhSBT13	Box 4	ATTAAT	272	6	+	Petroselinum crispum	Light responsive element
AhSBT13	Box 4	ATTAAT	818	6	+	Petroselinum crispum	Light responsive element
AhSBT13	Box 4	ATTAAT	909	6	+	Petroselinum crispum	Light responsive element
AhSBT13	Box 4	ATTAAT	913	6	+	Petroselinum crispum	Light responsive element
AhSBT13	Box 4	ATTAAT	1740	6	-	Petroselinum crispum	Light responsive element
AhSBT13	Box 4	ATTAAT	1869	6	-	Petroselinum crispum	Light responsive element
AhSBT13	O2-site	GATGATGTGG	110	9	+	Zea mays	Zein metabolism
AhSBT13	MRE	AACCTAA	771	7	+	Petroselinum crispum	Light responsive element
AhSBT13	TGACG-motif	TGACG	359	5	+	Hordeum vulgare	MeJA responsive element
AhSBT13	P-box	CCTTTTG	1692	7	+	Oryza sativa	Gibberellin responsive element
AhSBT13	TCA-element	CCATCTTTTT	105	9	-	Nicotiana tabacum	Salicylic acid responsive element
AhSBT13	AE-box	AGAAACAA	454	8	-	Arabidopsis thaliana	Light responsive element
AhSBT13	GT1-motif	GGTTAAT	704	7	+	Avena sativa	Light responsive element
AhSBT13	GT1-motif	GGTTAA	1284	6	-	Arabidopsis thaliana	Light responsive element
AhSBT13	MBS	CAACTG	132	6	-	Arabidopsis thaliana	Drought responsive element
AhSBT14	GARE-motif	TCTGTTG	1265	7	-	Brassica oleracea	Gibberellin responsive element
AhSBT14	I-box	GTATAAGGCC	64	9	+	Larix laricina	Light responsive element
AhSBT14	I-box	gGATAAGGTG	214	9	+	Zea mays	Light responsive element
AhSBT14	I-box	gGATAAGGTG	971	9	-	Zea mays	Light responsive element
AhSBT14	TATC-box	TATCCCA	1523	7	+	Oryza sativa	Gibberellin responsive element
AhSBT14	3-AF1 binding site	TAAGAGAGGAA	1247	10	-	Solanum tuberosum	Light responsive element
AhSBT14	GTGGC-motif	CAGCGTGTGGC	1640	10	-	Hordeum vulgare	Light responsive element
AhSBT14	TCT-motif	TCTTAC	1849	6	+	Arabidopsis thaliana	Light responsive element
AhSBT14	TCA-element	CCATCTTTTT	1756	9	-	Nicotiana tabacum	Salicylic acid responsive element
AhSBT14	GATA-motif	AAGGATAAGG	62	9	+	Solanum tuberosum	Light responsive element
AhSBT14	GCN4_motif	TGAGTCA	85	7	+	Oryza sativa	Endosperm expression
AhSBT14	MRE	AACCTAA	504	7	+	Petroselinum crispum	Light responsive element
AhSBT14	TGACG-motif	TGACG	282	5	-	Hordeum vulgare	MeJA responsive element
AhSBT14	TGACG-motif	TGACG	327	5	+	Hordeum vulgare	MeJA responsive element
AhSBT14	TGACG-motif	TGACG	330	5	-	Hordeum vulgare	MeJA responsive element
AhSBT14	TGACG-motif	TGACG	630	5	-	Hordeum vulgare	MeJA responsive element
AhSBT14	CAT-box	GCCACT	579	6	+	Arabidopsis thaliana	Meristem expression
AhSBT14	O2-site	GATGACATGG	291	9	-	Zea mays	Zein metabolism
AhSBT14	CGTCA-motif	CGTCA	282	5	+	Hordeum vulgare	MeJA responsive element
AhSBT14	CGTCA-motif	CGTCA	327	5	-	Hordeum vulgare	MeJA responsive element
AhSBT14	CGTCA-motif	CGTCA	330	5	+	Hordeum vulgare	MeJA responsive element
AhSBT14	CGTCA-motif	CGTCA	630	5	+	Hordeum vulgare	MeJA responsive element
AhSBT14	Box 4	ATTAAT	1971	6	-	Petroselinum crispum	Light responsive element
AhSBT15	Box 4	ATTAAT	916	6	+	Petroselinum crispum	Light responsive element
AhSBT15	Box 4	ATTAAT	949	6	+	Petroselinum crispum	Light responsive element
AhSBT15	Box 4	ATTAAT	1000	6	-	Petroselinum crispum	Light responsive element
AhSBT15	Box 4	ATTAAT	1048	6	-	Petroselinum crispum	Light responsive element
AhSBT15	Box 4	ATTAAT	1453	6	-	Petroselinum crispum	Light responsive element
AhSBT15	Box 4	ATTAAT	1890	6	-	Petroselinum crispum	Light responsive element
AhSBT15	Box 4	ATTAAT	1894	6	-	Petroselinum crispum	Light responsive element
AhSBT15	Box 4	ATTAAT	1956	6	-	Petroselinum crispum	Light responsive element
AhSBT15	CGTCA-motif	CGTCA	408	5	-	Hordeum vulgare	MeJA responsive element
AhSBT15	CGTCA-motif	CGTCA	414	5	-	Hordeum vulgare	MeJA responsive element
AhSBT15	CGTCA-motif	CGTCA	435	5	-	Hordeum vulgare	MeJA responsive element
AhSBT15	P-box	CCTTTTG	169	7	+	Oryza sativa	Gibberellin responsive element
AhSBT15	CAT-box	GCCACT	400	6	-	Arabidopsis thaliana	Meristem expression
AhSBT15	TGACG-motif	TGACG	408	5	+	Hordeum vulgare	MeJA responsive element
AhSBT15	TGACG-motif	TGACG	414	5	+	Hordeum vulgare	MeJA responsive element
AhSBT15	TGACG-motif	TGACG	435	5	+	Hordeum vulgare	MeJA responsive element
AhSBT15	LAMP-element	CTTTATCA	1211	8	+	Pisum sativum	Light responsive element
AhSBT15	LAMP-element	CTTTATCA	1752	8	-	Pisum sativum	Light responsive element
AhSBT15	GT1-motif	GGTTAA	1145	6	-	Arabidopsis thaliana	Light responsive element
AhSBT15	ABRE	ACGTG	541	5	-	Arabidopsis thaliana	Abscisic acid responsive element
AhSBT15	LTR	CCGAAA	1911	6	+	Hordeum vulgare	Low temperature responsive element
AhSBT15	TCT-motif	TCTTAC	515	6	-	Arabidopsis thaliana	Light responsive element
AhSBT15	G-box	TACGTG	541	6	-	Arabidopsis thaliana	Light responsive element
AhSBT16	Box 4	ATTAAT	1594	6	-	Petroselinum crispum	Light responsive element
AhSBT16	Box 4	ATTAAT	1655	6	-	Petroselinum crispum	Light responsive element
AhSBT16	Box 4	ATTAAT	1804	6	-	Petroselinum crispum	Light responsive element
AhSBT16	CGTCA-motif	CGTCA	120	5	-	Hordeum vulgare	MeJA responsive element
AhSBT16	CGTCA-motif	CGTCA	306	5	-	Hordeum vulgare	MeJA responsive element
AhSBT16	chs-Unit 1 m1	ACCTAACCCGC	987	10	+	Hordeum vulgare	Light responsive element
AhSBT16	MRE	AACCTAA	1563	7	-	Petroselinum crispum	Light responsive element
AhSBT16	TGACG-motif	TGACG	120	5	+	Hordeum vulgare	MeJA responsive element
AhSBT16	TGACG-motif	TGACG	306	5	+	Hordeum vulgare	MeJA responsive element
AhSBT16	GATA-motif	GATAGGG	775	7	+	Pisum sativum	Light responsive element
AhSBT16	O2-site	GATGA(C/T)(A/G)TG(A/G)	1771	8	+	Zea mays	Zein metabolism
AhSBT16	AE-box	AGAAACAA	1039	8	+	Arabidopsis thaliana	Light responsive element
AhSBT16	ABRE	ACGTG	1338	5	-	Arabidopsis thaliana	Abscisic acid responsive element
AhSBT16	TCT-motif	TCTTAC	474	6	+	Arabidopsis thaliana	Light responsive element
AhSBT16	GT1-motif	GGTTAA	820	6	-	Arabidopsis thaliana	Light responsive element
AhSBT16	GT1-motif	GGTTAA	1073	6	-	Arabidopsis thaliana	Light responsive element
AhSBT16	GT1-motif	GGTTAA	1566	6	+	Arabidopsis thaliana	Light responsive element
AhSBT16	G-box	CAGACGTGGCA	354	10	-	Nicotiana plumbaginifolia	Light responsive element
AhSBT16	G-box	TACGTG	1338	6	-	Arabidopsis thaliana	Light responsive element
AhSBT17	TCT-motif	TCTTAC	339	6	+	Arabidopsis thaliana	Light responsive element
AhSBT17	ABRE	ACGTG	776	5	+	Arabidopsis thaliana	Abscisic acid responsive element
AhSBT17	AE-box	AGAAACTT	693	8	+	Arabidopsis thaliana	Light responsive element
AhSBT17	AE-box	AGAAACAA	947	8	+	Arabidopsis thaliana	Light responsive element
AhSBT17	TCA-element	CCATCTTTTT	709	9	-	Nicotiana tabacum	Salicylic acid responsive element
AhSBT17	TCA-element	CCATCTTTTT	897	9	-	Nicotiana tabacum	Salicylic acid responsive element
AhSBT17	TCA-element	CCATCTTTTT	1509	9	+	Nicotiana tabacum	Salicylic acid responsive element
AhSBT17	G-box	CACGTC	775	6	-	Zea mays	Light responsive element
AhSBT17	TGACG-motif	TGACG	774	5	+	Hordeum vulgare	MeJA responsive element
AhSBT17	O2-site	GTTGACGTGA	772	9	+	Zea mays	Zein metabolism
AhSBT17	CGTCA-motif	CGTCA	774	5	-	Hordeum vulgare	MeJA responsive element
AhSBT17	Box 4	ATTAAT	123	6	+	Petroselinum crispum	Light responsive element
AhSBT17	Box 4	ATTAAT	142	6	+	Petroselinum crispum	Light responsive element
AhSBT18	TGA-box	TGACGTAA	921	8	-	Glycine max	Auxin responsive element
AhSBT18	Box II	TGGTAATAA	1456	9	-	Solanum tuberosum	Light responsive element
AhSBT18	GCN4_motif	TGAGTCA	880	7	+	Oryza sativa	Endosperm expression
AhSBT18	GATA-motif	GATAGGG	215	7	-	Pisum sativum	Light responsive element
AhSBT18	TGACG-motif	TGACG	924	5	-	Hordeum vulgare	MeJA responsive element
AhSBT18	CGTCA-motif	CGTCA	924	5	+	Hordeum vulgare	MeJA responsive element
AhSBT18	Box 4	ATTAAT	141	6	+	Petroselinum crispum	Light responsive element
AhSBT18	Box 4	ATTAAT	605	6	+	Petroselinum crispum	Light responsive element
AhSBT18	Box 4	ATTAAT	1592	6	-	Petroselinum crispum	Light responsive element
AhSBT18	Box 4	ATTAAT	1620	6	-	Petroselinum crispum	Light responsive element
AhSBT18	Box 4	ATTAAT	1624	6	-	Petroselinum crispum	Light responsive element
AhSBT18	MBS	CAACTG	1993	6	-	Arabidopsis thaliana	Drought responsive element
AhSBT18	TCCC-motif	TCTCCCT	405	7	-	Spinacia oleracea	Light responsive element
AhSBT18	TATC-box	TATCCCA	610	7	+	Oryza sativa	Gibberellin responsive element
AhSBT18	TCA-element	CCATCTTTTT	1631	9	-	Nicotiana tabacum	Salicylic acid responsive element
AhSBT19	CAT-box	GCCACT	1062	6	+	Arabidopsis thaliana	Meristem expression
AhSBT19	Box 4	ATTAAT	20	6	+	Petroselinum crispum	Light responsive element
AhSBT19	Box 4	ATTAAT	34	6	+	Petroselinum crispum	Light responsive element
AhSBT19	Box 4	ATTAAT	358	6	+	Petroselinum crispum	Light responsive element
AhSBT19	Box 4	ATTAAT	758	6	+	Petroselinum crispum	Light responsive element
AhSBT19	circadian	CAAAGATATC	226	9	+	Lycopersicon esculentum	Circadian control
AhSBT19	MBS	CAACTG	1291	6	-	Arabidopsis thaliana	Drought responsive element
AhSBT19	MSA-like	(T/C)C(T/C)AACGG(T/C)(T/C)A	1001	9	-	Catharanthus roseus	Cell cycle regulation
AhSBT19	TCT-motif	TCTTAC	1111	6	+	Arabidopsis thaliana	Light responsive element
AhSBT20	TCT-motif	TCTTAC	32	6	-	Arabidopsis thaliana	Light responsive element
AhSBT20	GT1-motif	GTGTGTGAA	607	9	-	Solanum tuberosum	Light responsive element
AhSBT20	TCA-element	TCAGAAGAGG	832	9	+	Brassica oleracea	Salicylic acid responsive element
AhSBT20	AT1-motif	AATTATTTTTTATT	780	13	+	Solanum tuberosum	Light responsive element
AhSBT20	TGA-element	AACGAC	1120	6	+	Brassica oleracea	auxin-responsive element
AhSBT20	Box 4	ATTAAT	1594	6	-	Petroselinum crispum	Light responsive element
AhSBT20	Box 4	ATTAAT	1875	6	-	Petroselinum crispum	Light responsive element
AhSBT21	I-box	TGATAATGT	1334	9	-	Solanum tuberosum	Light responsive element
AhSBT21	TGA-element	AACGAC	1097	6	-	Brassica oleracea	auxin-responsive element
AhSBT21	G-Box	CACGTT	1530	6	+	Pisum sativum	Light responsive element
AhSBT21	GT1-motif	GTGTGTGAA	345	9	+	Solanum tuberosum	Light responsive element
AhSBT21	GT1-motif	GGTTAA	493	6	+	Arabidopsis thaliana	Light responsive element
AhSBT21	ABRE	ACGTG	1530	5	-	Arabidopsis thaliana	Abscisic acid responsive element
AhSBT21	TCT-motif	TCTTAC	227	6	+	Arabidopsis thaliana	Light responsive element
AhSBT21	TCT-motif	TCTTAC	289	6	-	Arabidopsis thaliana	Light responsive element
AhSBT21	G-box	TAAACGTG	1530	8	-	Brassica oleracea	Light responsive element
AhSBT21	GATA-motif	GATAGGA	169	7	-	Arabidopsis thaliana	Light responsive element
AhSBT21	chs-CMA2a	TCACTTGA	45	8	+	Petroselinum crispum	Light responsive element
AhSBT21	O2-site	GATGACATGG	247	9	-	Zea mays	Zein metabolism
AhSBT21	TC-rich repeats	GTTTTCTTAC	223	9	+	Nicotiana tabacum	Defense and stress responsive element
AhSBT21	Box 4	ATTAAT	578	6	+	Petroselinum crispum	Light responsive element
AhSBT21	Box 4	ATTAAT	676	6	+	Petroselinum crispum	Light responsive element
AhSBT21	Box 4	ATTAAT	1803	6	-	Petroselinum crispum	Light responsive element
AhSBT21	Box 4	ATTAAT	1983	6	-	Petroselinum crispum	Light responsive element
AhSBT21	circadian	CAAAGATATC	1704	9	-	Lycopersicon esculentum	Circadian control
AhSBT22	Gap-box	CAAATGAA(A/G)A	872	9.5	-	Arabidopsis thaliana	Light responsive element
AhSBT22	CGTCA-motif	CGTCA	15	5	+	Hordeum vulgare	MeJA responsive element
AhSBT22	Box 4	ATTAAT	96	6	+	Petroselinum crispum	Light responsive element
AhSBT22	Box 4	ATTAAT	108	6	+	Petroselinum crispum	Light responsive element
AhSBT22	Box 4	ATTAAT	199	6	+	Petroselinum crispum	Light responsive element
AhSBT22	Box 4	ATTAAT	378	6	+	Petroselinum crispum	Light responsive element
AhSBT22	Box 4	ATTAAT	1699	6	-	Petroselinum crispum	Light responsive element
AhSBT22	Box 4	ATTAAT	1995	6	-	Petroselinum crispum	Light responsive element
AhSBT22	TGACG-motif	TGACG	15	5	-	Hordeum vulgare	MeJA responsive element
AhSBT22	G-box	TAACACGTAG	405	9	-	Brassica oleracea	Light responsive element
AhSBT22	GT1-motif	GGTTAAT	823	7	-	Avena sativa	Light responsive element
AhSBT22	GT1-motif	GGTTAA	824	6	-	Arabidopsis thaliana	Light responsive element
AhSBT22	LTR	CCGAAA	1209	6	+	Hordeum vulgare	Low temperature responsive element
AhSBT22	ABRE	TACGGTC	1028	7	-	Arabidopsis thaliana	Abscisic acid responsive element
AhSBT22	MBS	CAACTG	297	6	+	Arabidopsis thaliana	Drought responsive element
AhSBT22	MBS	CAACTG	603	6	+	Arabidopsis thaliana	Drought responsive element
AhSBT22	GARE-motif	TCTGTTG	658	7	+	Brassica oleracea	Gibberellin responsive element
AhSBT22	I-box	atGATAAGGTC	5	10	+	Helianthus annuus	Light responsive element
AhSBT22	3-AF1 binding site	TAAGAGAGGAA	32	10	-	Solanum tuberosum	Light responsive element
AhSBT23	G-box	ACACGTG(G/t)CACC	487	10.5	-	Lycopersicon esculentum	Light responsive element
AhSBT23	G-box	ACACGTGT	491	8	+	Brassica napus	Light responsive element
AhSBT23	G-box	CACGTG	492	6	+	Arabidopsis thaliana	Light responsive element
AhSBT23	G-box	TACGTG	1761	6	+	Arabidopsis thaliana	Light responsive element
AhSBT23	G-box	ACACGTGT	1873	8	-	Brassica napus	Light responsive element
AhSBT23	G-box	CACGTG	1874	6	-	Arabidopsis thaliana	Light responsive element
AhSBT23	TCA-element	CCATCTTTTT	188	9	-	Nicotiana tabacum	Salicylic acid responsive element
AhSBT23	AE-box	AGAAACAA	770	8	+	Arabidopsis thaliana	Light responsive element
AhSBT23	AE-box	AGAAACAA	1890	8	+	Arabidopsis thaliana	Light responsive element
AhSBT23	GT1-motif	GGTTAA	269	6	+	Arabidopsis thaliana	Light responsive element
AhSBT23	GT1-motif	GGTTAA	1399	6	-	Arabidopsis thaliana	Light responsive element
AhSBT23	ABRE	CACGTG	492	6	+	Arabidopsis thaliana	Abscisic acid responsive element
AhSBT23	ABRE	ACGTG	493	5	+	Arabidopsis thaliana	Abscisic acid responsive element
AhSBT23	ABRE	ACGTG	1131	5	-	Arabidopsis thaliana	Abscisic acid responsive element
AhSBT23	ABRE	ACGTG	1762	5	+	Arabidopsis thaliana	Abscisic acid responsive element
AhSBT23	ABRE	CACGTG	1874	6	-	Arabidopsis thaliana	Abscisic acid responsive element
AhSBT23	ABRE	ACGTG	1875	5	+	Arabidopsis thaliana	Abscisic acid responsive element
AhSBT23	MBS	CAACTG	891	6	-	Arabidopsis thaliana	Drought responsive element
AhSBT23	MBS	CAACTG	948	6	+	Arabidopsis thaliana	Drought responsive element
AhSBT23	G-Box	CACGTG	492	6	+	Pisum sativum	Light responsive element
AhSBT23	G-Box	CACGTT	1131	6	+	Pisum sativum	Light responsive element
AhSBT23	G-Box	CACGTG	1874	6	-	Pisum sativum	Light responsive element
AhSBT23	AT1-motif	AATTATTTTTTATT	695	13	+	Solanum tuberosum	Light responsive element
AhSBT23	Box 4	ATTAAT	18	6	+	Petroselinum crispum	Light responsive element
AhSBT23	Box 4	ATTAAT	410	6	+	Petroselinum crispum	Light responsive element
AhSBT23	Box 4	ATTAAT	1222	6	-	Petroselinum crispum	Light responsive element
AhSBT23	Box 4	ATTAAT	1259	6	-	Petroselinum crispum	Light responsive element
AhSBT23	O2-site	GATGA(C/T)(A/G)TG(A/G)	1442	8.5	-	Zea mays	Zein metabolism
AhSBT23	MRE	AACCTAA	266	7	-	Petroselinum crispum	Light responsive element
AhSBT24	MRE	AACCTAA	630	7	+	Petroselinum crispum	Light responsive element
AhSBT24	GATA-motif	AAGATAAGATT	1281	10	+	Arabidopsis thaliana	Light responsive element
AhSBT24	Box 4	ATTAAT	1782	6	-	Petroselinum crispum	Light responsive element
AhSBT24	MBS	CAACTG	1736	6	+	Arabidopsis thaliana	Drought responsive element
AhSBT24	MBS	CAACTG	1983	6	-	Arabidopsis thaliana	Drought responsive element
AhSBT24	Sp1	GGGCGG	493	6	+	Oryza sativa	Light responsive element
AhSBT24	LTR	CCGAAA	274	6	+	Hordeum vulgare	Low temperature responsive element
AhSBT24	LTR	CCGAAA	659	6	+	Hordeum vulgare	Low temperature responsive element
AhSBT24	GT1-motif	GGTTAA	391	6	-	Arabidopsis thaliana	Light responsive element
AhSBT24	GT1-motif	GGTTAA	673	6	+	Arabidopsis thaliana	Light responsive element
AhSBT24	GT1-motif	GGTTAA	985	6	+	Arabidopsis thaliana	Light responsive element
AhSBT25	ABRE	ACGTG	134	5	+	Arabidopsis thaliana	Abscisic acid responsive element
AhSBT25	TCT-motif	TCTTAC	1472	6	+	Arabidopsis thaliana	Light responsive element
AhSBT25	G-box	CACGTC	133	6	-	Zea mays	Light responsive element
AhSBT25	Sp1	GGGCGG	153	6	+	Oryza sativa	Light responsive element
AhSBT25	CAT-box	GCCACT	281	6	+	Arabidopsis thaliana	Meristem expression
AhSBT25	CAT-box	GCCACT	798	6	+	Arabidopsis thaliana	Meristem expression
AhSBT25	TGACG-motif	TGACG	132	5	+	Hordeum vulgare	MeJA responsive element
AhSBT25	GCN4_motif	TGAGTCA	1413	7	-	Oryza sativa	Endosperm expression
AhSBT25	Box 4	ATTAAT	1655	6	-	Petroselinum crispum	Light responsive element
AhSBT25	CGTCA-motif	CGTCA	132	5	-	Hordeum vulgare	MeJA responsive element
AhSBT25	circadian	CAAAGATATC	1603	9	+	Lycopersicon esculentum	Circadian control
AhSBT26	TGACG-motif	TGACG	204	5	+	Hordeum vulgare	MeJA responsive element
AhSBT26	TGACG-motif	TGACG	433	5	+	Hordeum vulgare	MeJA responsive element
AhSBT26	TGACG-motif	TGACG	662	5	+	Hordeum vulgare	MeJA responsive element
AhSBT26	TGACG-motif	TGACG	890	5	+	Hordeum vulgare	MeJA responsive element
AhSBT26	TGACG-motif	TGACG	1345	5	-	Hordeum vulgare	MeJA responsive element
AhSBT26	TGACG-motif	TGACG	1351	5	+	Hordeum vulgare	MeJA responsive element
AhSBT26	TGACG-motif	TGACG	1523	5	+	Hordeum vulgare	MeJA responsive element
AhSBT26	CAT-box	GCCACT	317	6	+	Arabidopsis thaliana	Meristem expression
AhSBT26	CAT-box	GCCACT	546	6	+	Arabidopsis thaliana	Meristem expression
AhSBT26	CAT-box	GCCACT	775	6	+	Arabidopsis thaliana	Meristem expression
AhSBT26	chs-CMA1a	TTACTTAA	1742	8	-	Daucus carota	Light responsive element
AhSBT26	GATA-motif	GATAGGA	1051	7	-	Arabidopsis thaliana	Light responsive element
AhSBT26	CGTCA-motif	CGTCA	204	5	-	Hordeum vulgare	MeJA responsive element
AhSBT26	CGTCA-motif	CGTCA	433	5	-	Hordeum vulgare	MeJA responsive element
AhSBT26	CGTCA-motif	CGTCA	662	5	-	Hordeum vulgare	MeJA responsive element
AhSBT26	CGTCA-motif	CGTCA	890	5	-	Hordeum vulgare	MeJA responsive element
AhSBT26	CGTCA-motif	CGTCA	1345	5	+	Hordeum vulgare	MeJA responsive element
AhSBT26	CGTCA-motif	CGTCA	1351	5	-	Hordeum vulgare	MeJA responsive element
AhSBT26	CGTCA-motif	CGTCA	1523	5	-	Hordeum vulgare	MeJA responsive element
AhSBT26	Box 4	ATTAAT	113	6	+	Petroselinum crispum	Light responsive element
AhSBT26	Box 4	ATTAAT	342	6	+	Petroselinum crispum	Light responsive element
AhSBT26	Box 4	ATTAAT	571	6	+	Petroselinum crispum	Light responsive element
AhSBT26	Box 4	ATTAAT	800	6	+	Petroselinum crispum	Light responsive element
AhSBT26	Box 4	ATTAAT	1617	6	-	Petroselinum crispum	Light responsive element
AhSBT26	circadian	CAAAGATATC	900	9	+	Lycopersicon esculentum	Circadian control
AhSBT26	GARE-motif	TCTGTTG	1258	7	-	Brassica oleracea	Gibberellin responsive element
AhSBT26	GT1-motif	GGTTAA	67	6	-	Arabidopsis thaliana	Light responsive element
AhSBT26	GT1-motif	GGTTAA	296	6	-	Arabidopsis thaliana	Light responsive element
AhSBT26	GT1-motif	GGTTAA	525	6	-	Arabidopsis thaliana	Light responsive element
AhSBT26	GT1-motif	GGTTAA	754	6	-	Arabidopsis thaliana	Light responsive element
AhSBT26	GT1-motif	GGTTAA	982	6	-	Arabidopsis thaliana	Light responsive element
AhSBT26	TCT-motif	TCTTAC	1960	6	-	Arabidopsis thaliana	Light responsive element
AhSBT27	G-box	CACGTC	305	6	-	Zea mays	Light responsive element
AhSBT27	TCA-element	CCATCTTTTT	1457	9	-	Nicotiana tabacum	Salicylic acid responsive element
AhSBT27	LTR	CCGAAA	1992	6	-	Hordeum vulgare	Low temperature responsive element
AhSBT27	ABRE	ACGTG	306	5	+	Arabidopsis thaliana	Abscisic acid responsive element
AhSBT27	ABRE	ACGTG	1422	5	+	Arabidopsis thaliana	Abscisic acid responsive element
AhSBT27	TGA-element	AACGAC	249	6	+	Brassica oleracea	auxin-responsive element
AhSBT27	TGA-element	AACGAC	270	6	+	Brassica oleracea	auxin-responsive element
AhSBT27	G-Box	CACGTT	1421	6	-	Pisum sativum	Light responsive element
AhSBT27	AT1-motif	AATTATTTTTTATT	899	14	+	Solanum tuberosum	Light responsive element
AhSBT27	CGTCA-motif	CGTCA	304	5	-	Hordeum vulgare	MeJA responsive element
AhSBT27	CGTCA-motif	CGTCA	1104	5	-	Hordeum vulgare	MeJA responsive element
AhSBT27	Box 4	ATTAAT	461	6	+	Petroselinum crispum	Light responsive element
AhSBT27	Box 4	ATTAAT	614	6	+	Petroselinum crispum	Light responsive element
AhSBT27	Box 4	ATTAAT	660	6	+	Petroselinum crispum	Light responsive element
AhSBT27	Box 4	ATTAAT	738	6	+	Petroselinum crispum	Light responsive element
AhSBT27	Box 4	ATTAAT	1347	6	-	Petroselinum crispum	Light responsive element
AhSBT27	O2-site	GTTGACGTGA	302	9	+	Zea mays	Zein metabolism
AhSBT27	TGACG-motif	TGACG	304	5	+	Hordeum vulgare	MeJA responsive element
AhSBT27	TGACG-motif	TGACG	1104	5	+	Hordeum vulgare	MeJA responsive element
AhSBT27	P-box	CCTTTTG	1839	7	+	Oryza sativa	Gibberellin responsive element
AhSBT27	GCN4_motif	TGAGTCA	354	7	+	Oryza sativa	Endosperm expression
AhSBT28	G-box	CACGTC	197	6	+	Zea mays	Light responsive element
AhSBT28	G-box	TACGTG	769	6	-	Arabidopsis thaliana	Light responsive element
AhSBT28	ATCT-motif	AATCTAATCC	356	9	+	Pisum sativum	Light responsive element
AhSBT28	ATCT-motif	AATCTAATCC	553	9	+	Pisum sativum	Light responsive element
AhSBT28	ABRE	ACGTG	197	5	-	Arabidopsis thaliana	Abscisic acid responsive element
AhSBT28	ABRE	ACGTG	769	5	-	Arabidopsis thaliana	Abscisic acid responsive element
AhSBT28	AT1-motif	AATTATTTTTTATT	1742	13	+	Solanum tuberosum	Light responsive element
AhSBT28	CGTCA-motif	CGTCA	718	5	+	Hordeum vulgare	MeJA responsive element
AhSBT28	Box 4	ATTAAT	731	6	+	Petroselinum crispum	Light responsive element
AhSBT28	Box 4	ATTAAT	1231	6	-	Petroselinum crispum	Light responsive element
AhSBT28	Box 4	ATTAAT	1973	6	-	Petroselinum crispum	Light responsive element
AhSBT28	Box 4	ATTAAT	1980	6	-	Petroselinum crispum	Light responsive element
AhSBT28	TGACG-motif	TGACG	718	5	-	Hordeum vulgare	MeJA responsive element
AhSBT28	CAT-box	GCCACT	865	6	+	Arabidopsis thaliana	Meristem expression
AhSBT28	ACE	GCGACGTACC	318	9	+	Petroselinum crispum	Light responsive element
AhSBT29	TCT-motif	TCTTAC	1736	6	-	Arabidopsis thaliana	Light responsive element
AhSBT29	ABRE	GACACGTACGT	274	10	-	Oryza sativa	Abscisic acid responsive element
AhSBT29	ABRE	TACGTGTC	277	8	+	Oryza sativa	Abscisic acid responsive element
AhSBT29	ABRE	ACGTG	278	5	+	Arabidopsis thaliana	Abscisic acid responsive element
AhSBT29	ABRE	GCAACGTGTC	1144	9	-	Hordeum vulgare	Abscisic acid responsive element
AhSBT29	ABRE	CACGTG	1146	6	-	Arabidopsis thaliana	Abscisic acid responsive element
AhSBT29	ABRE	ACGTG	1147	5	+	Arabidopsis thaliana	Abscisic acid responsive element
AhSBT29	GT1-motif	GGTTAA	1363	6	-	Arabidopsis thaliana	Light responsive element
AhSBT29	G-box	TACGTG	277	6	+	Arabidopsis thaliana	Light responsive element
AhSBT29	G-box	tgACACGTGGCA	1143	11	+	Lycopersicon esculentum	Light responsive element
AhSBT29	G-box	ACACGTGGC	1145	9	+	Brassica napus	Light responsive element
AhSBT29	G-box	CACGTG	1146	6	-	Arabidopsis thaliana	Light responsive element
AhSBT29	G-Box	TCCACATGGCA	7	10	+	Triticum aestivum	Light responsive element
AhSBT29	G-Box	TCCACATGGCA	574	10	+	Triticum aestivum	Light responsive element
AhSBT29	G-Box	CACGTG	1146	6	-	Pisum sativum	Light responsive element
AhSBT29	CGTCA-motif	CGTCA	652	5	-	Hordeum vulgare	MeJA responsive element
AhSBT29	Box 4	ATTAAT	1553	6	-	Petroselinum crispum	Light responsive element
AhSBT29	Box 4	ATTAAT	1796	6	-	Petroselinum crispum	Light responsive element
AhSBT29	ACE	GACACGTATG	275	9	-	Petroselinum crispum	Light responsive element
AhSBT29	TGACG-motif	TGACG	652	5	+	Hordeum vulgare	MeJA responsive element
AhSBT30	CAT-box	GCCACT	171	6	+	Arabidopsis thaliana	Meristem expression
AhSBT30	TGACG-motif	TGACG	560	5	+	Hordeum vulgare	MeJA responsive element
AhSBT30	TGACG-motif	TGACG	1657	5	+	Hordeum vulgare	MeJA responsive element
AhSBT30	MRE	AACCTAA	572	7	+	Petroselinum crispum	Light responsive element
AhSBT30	MRE	AACCTAA	1420	7	-	Petroselinum crispum	Light responsive element
AhSBT30	AACA_motif	TAACAAACTCCA	1825	11	-	Oryza sativa	Endosperm expression
AhSBT30	chs-CMA1a	TTACTTAA	781	8	+	Daucus carota	Light responsive element
AhSBT30	Box 4	ATTAAT	412	6	+	Petroselinum crispum	Light responsive element
AhSBT30	Box 4	ATTAAT	434	6	+	Petroselinum crispum	Light responsive element
AhSBT30	Box 4	ATTAAT	496	6	+	Petroselinum crispum	Light responsive element
AhSBT30	Box 4	ATTAAT	986	6	+	Petroselinum crispum	Light responsive element
AhSBT30	Box 4	ATTAAT	1006	6	-	Petroselinum crispum	Light responsive element
AhSBT30	Box 4	ATTAAT	1579	6	-	Petroselinum crispum	Light responsive element
AhSBT30	Box 4	ATTAAT	1767	6	-	Petroselinum crispum	Light responsive element
AhSBT30	Box 4	ATTAAT	1771	6	-	Petroselinum crispum	Light responsive element
AhSBT30	CGTCA-motif	CGTCA	560	5	-	Hordeum vulgare	MeJA responsive element
AhSBT30	CGTCA-motif	CGTCA	1657	5	-	Hordeum vulgare	MeJA responsive element
AhSBT30	GA-motif	ATAGATAA	451	8	+	Arabidopsis thaliana	Light responsive element
AhSBT30	AT1-motif	AATTATTTTTTATT	1439	13	+	Solanum tuberosum	Light responsive element
AhSBT30	G-Box	CACGTG	1243	6	-	Pisum sativum	Light responsive element
AhSBT30	G-Box	CACGTT	1353	6	+	Pisum sativum	Light responsive element
AhSBT30	ATC-motif	AGTAATCT	1074	8	-	Spinacia oleracea	Light responsive element
AhSBT30	AE-box	AGAAACTT	1491	8	-	Arabidopsis thaliana	Light responsive element
AhSBT30	GT1-motif	GGTTAAT	1777	7	-	Avena sativa	Light responsive element
AhSBT30	GT1-motif	GGTTAA	1778	6	-	Arabidopsis thaliana	Light responsive element
AhSBT30	ABRE	CACGTG	1243	6	-	Arabidopsis thaliana	Abscisic acid responsive element
AhSBT30	ABRE	ACGTG	1244	5	+	Arabidopsis thaliana	Abscisic acid responsive element
AhSBT30	ABRE	ACGTG	1353	5	-	Arabidopsis thaliana	Abscisic acid responsive element
AhSBT30	TCT-motif	TCTTAC	622	6	-	Arabidopsis thaliana	Light responsive element
AhSBT30	TCT-motif	TCTTAC	1195	6	-	Arabidopsis thaliana	Light responsive element
AhSBT30	G-box	ACACGTGT	1242	8	-	Brassica napus	Light responsive element
AhSBT30	G-box	CACGTG	1243	6	-	Arabidopsis thaliana	Light responsive element
AhSBT30	TCA-element	CCATCTTTTT	1102	9	+	Nicotiana tabacum	Salicylic acid responsive element
AhSBT31	CGTCA-motif	CGTCA	491	5	+	Hordeum vulgare	MeJA responsive element
AhSBT31	CGTCA-motif	CGTCA	1106	5	-	Hordeum vulgare	MeJA responsive element
AhSBT31	CGTCA-motif	CGTCA	1689	5	-	Hordeum vulgare	MeJA responsive element
AhSBT31	Box 4	ATTAAT	11	6	+	Petroselinum crispum	Light responsive element
AhSBT31	Box 4	ATTAAT	122	6	+	Petroselinum crispum	Light responsive element
AhSBT31	Box 4	ATTAAT	285	6	+	Petroselinum crispum	Light responsive element
AhSBT31	Box 4	ATTAAT	381	6	+	Petroselinum crispum	Light responsive element
AhSBT31	Box 4	ATTAAT	402	6	+	Petroselinum crispum	Light responsive element
AhSBT31	Box 4	ATTAAT	415	6	+	Petroselinum crispum	Light responsive element
AhSBT31	Box 4	ATTAAT	717	6	+	Petroselinum crispum	Light responsive element
AhSBT31	Box 4	ATTAAT	1126	6	-	Petroselinum crispum	Light responsive element
AhSBT31	Box 4	ATTAAT	1147	6	-	Petroselinum crispum	Light responsive element
AhSBT31	Box 4	ATTAAT	1292	6	-	Petroselinum crispum	Light responsive element
AhSBT31	Box 4	ATTAAT	1432	6	-	Petroselinum crispum	Light responsive element
AhSBT31	Box 4	ATTAAT	1865	6	-	Petroselinum crispum	Light responsive element
AhSBT31	TGACG-motif	TGACG	491	5	-	Hordeum vulgare	MeJA responsive element
AhSBT31	TGACG-motif	TGACG	1106	5	+	Hordeum vulgare	MeJA responsive element
AhSBT31	TGACG-motif	TGACG	1689	5	+	Hordeum vulgare	MeJA responsive element
AhSBT31	CAT-box	GCCACT	449	6	-	Arabidopsis thaliana	Meristem expression
AhSBT31	GATA-motif	GATAGGA	927	7	+	Arabidopsis thaliana	Light responsive element
AhSBT31	G-box	CACGTC	489	6	+	Zea mays	Light responsive element
AhSBT31	ABRE	ACGTG	489	5	-	Arabidopsis thaliana	Abscisic acid responsive element
AhSBT31	ABRE	ACGTG	1633	5	-	Arabidopsis thaliana	Abscisic acid responsive element
AhSBT31	TGA-element	AACGAC	1510	6	-	Brassica oleracea	auxin-responsive element
AhSBT31	G-Box	CACGTT	1633	6	+	Pisum sativum	Light responsive element
AhSBT31	AT1-motif	AATTATTTTTTATT	1928	13	-	Solanum tuberosum	Light responsive element
AhSBT32	GT1-motif	GGTTAA	722	6	+	Arabidopsis thaliana	Light responsive element
AhSBT32	GT1-motif	GGTTAA	853	6	-	Arabidopsis thaliana	Light responsive element
AhSBT32	GT1-motif	GGTTAA	1025	6	-	Arabidopsis thaliana	Light responsive element
AhSBT32	GT1-motif	GGTTAA	1082	6	-	Arabidopsis thaliana	Light responsive element
AhSBT32	GT1-motif	GGTTAA	1107	6	-	Arabidopsis thaliana	Light responsive element
AhSBT32	ABRE	ACGTG	1377	5	+	Arabidopsis thaliana	Abscisic acid responsive element
AhSBT32	ABRE	ACGTG	1464	5	+	Arabidopsis thaliana	Abscisic acid responsive element
AhSBT32	ABRE	CACGTG	1641	6	-	Arabidopsis thaliana	Abscisic acid responsive element
AhSBT32	ABRE	ACGTG	1642	5	+	Arabidopsis thaliana	Abscisic acid responsive element
AhSBT32	G-box	CACGTC	1376	6	-	Zea mays	Light responsive element
AhSBT32	G-box	CACGTG	1641	6	-	Arabidopsis thaliana	Light responsive element
AhSBT32	TCA-element	CCATCTTTTT	940	9	-	Nicotiana tabacum	Salicylic acid responsive element
AhSBT32	I-box	gGATAAGGTG	1306	9	+	Zea mays	Light responsive element
AhSBT32	TATC-box	TATCCCA	1304	7	-	Oryza sativa	Gibberellin responsive element
AhSBT32	AT1-motif	AATTATTTTTTATT	1624	13	-	Solanum tuberosum	Light responsive element
AhSBT32	TGA-element	AACGAC	716	6	+	Brassica oleracea	auxin-responsive element
AhSBT32	TGA-element	AACGAC	774	6	+	Brassica oleracea	auxin-responsive element
AhSBT32	TGA-element	AACGAC	1076	6	-	Brassica oleracea	auxin-responsive element
AhSBT32	G-Box	CACGTT	1463	6	-	Pisum sativum	Light responsive element
AhSBT32	G-Box	CACGTG	1641	6	-	Pisum sativum	Light responsive element
AhSBT32	Box 4	ATTAAT	1494	6	-	Petroselinum crispum	Light responsive element
AhSBT32	Box 4	ATTAAT	1668	6	-	Petroselinum crispum	Light responsive element
AhSBT32	Box 4	ATTAAT	1765	6	-	Petroselinum crispum	Light responsive element
AhSBT32	CGTCA-motif	CGTCA	413	5	-	Hordeum vulgare	MeJA responsive element
AhSBT32	CGTCA-motif	CGTCA	1018	5	+	Hordeum vulgare	MeJA responsive element
AhSBT32	CGTCA-motif	CGTCA	1122	5	-	Hordeum vulgare	MeJA responsive element
AhSBT32	CGTCA-motif	CGTCA	1156	5	-	Hordeum vulgare	MeJA responsive element
AhSBT32	CGTCA-motif	CGTCA	1375	5	-	Hordeum vulgare	MeJA responsive element
AhSBT32	CAT-box	GCCACT	535	6	+	Arabidopsis thaliana	Meristem expression
AhSBT32	CAT-box	GCCACT	926	6	+	Arabidopsis thaliana	Meristem expression
AhSBT32	TGACG-motif	TGACG	413	5	+	Hordeum vulgare	MeJA responsive element
AhSBT32	TGACG-motif	TGACG	1018	5	-	Hordeum vulgare	MeJA responsive element
AhSBT32	TGACG-motif	TGACG	1122	5	+	Hordeum vulgare	MeJA responsive element
AhSBT32	TGACG-motif	TGACG	1156	5	+	Hordeum vulgare	MeJA responsive element
AhSBT32	TGACG-motif	TGACG	1375	5	+	Hordeum vulgare	MeJA responsive element
AhSBT32	MRE	AACCTAA	1084	7	+	Petroselinum crispum	Light responsive element
AhSBT32	AACA_motif	TAACAAACTCCA	1356	11	-	Oryza sativa	Endosperm expression
AhSBT32	LAMP-element	CTTTATCA	1954	8	-	Pisum sativum	Light responsive element
AhSBT32	O2-site	GTTGACGTGA	1373	9	+	Zea mays	Zein metabolism
AhSBT33	GATA-motif	GATAGGG	1906	7	-	Pisum sativum	Light responsive element
AhSBT33	GCN4_motif	TGAGTCA	1010	7	+	Oryza sativa	Endosperm expression
AhSBT33	TGACG-motif	TGACG	853	5	-	Hordeum vulgare	MeJA responsive element
AhSBT33	TGACG-motif	TGACG	957	5	+	Hordeum vulgare	MeJA responsive element
AhSBT33	CGTCA-motif	CGTCA	853	5	+	Hordeum vulgare	MeJA responsive element
AhSBT33	CGTCA-motif	CGTCA	957	5	-	Hordeum vulgare	MeJA responsive element
AhSBT33	Box 4	ATTAAT	348	6	+	Petroselinum crispum	Light responsive element
AhSBT33	Box 4	ATTAAT	419	6	+	Petroselinum crispum	Light responsive element
AhSBT33	Box 4	ATTAAT	443	6	+	Petroselinum crispum	Light responsive element
AhSBT33	Box 4	ATTAAT	743	6	+	Petroselinum crispum	Light responsive element
AhSBT33	Box 4	ATTAAT	968	6	+	Petroselinum crispum	Light responsive element
AhSBT33	Box 4	ATTAAT	1326	6	-	Petroselinum crispum	Light responsive element
AhSBT33	Box 4	ATTAAT	1330	6	-	Petroselinum crispum	Light responsive element
AhSBT33	Box 4	ATTAAT	1477	6	-	Petroselinum crispum	Light responsive element
AhSBT33	3-AF1 binding site	TAAGAGAGGAA	1989	10	-	Solanum tuberosum	Light responsive element
AhSBT33	G-Box	CACGTT	1969	6	+	Pisum sativum	Light responsive element
AhSBT33	TGA-element	AACGAC	127	6	-	Brassica oleracea	auxin-responsive element
AhSBT33	TCT-motif	TCTTAC	1210	6	-	Arabidopsis thaliana	Light responsive element
AhSBT33	ABRE	ACGTG	413	5	-	Arabidopsis thaliana	Abscisic acid responsive element
AhSBT33	ABRE	ACGTG	1969	5	-	Arabidopsis thaliana	Abscisic acid responsive element
AhSBT33	GT1-motif	GGTTAAT	1150	7	+	Avena sativa	Light responsive element
AhSBT33	GT1-motif	GGTTAA	1952	6	-	Arabidopsis thaliana	Light responsive element
AhSBT33	AE-box	AGAAACAA	1175	8	-	Arabidopsis thaliana	Light responsive element
AhSBT33	ATCT-motif	AATCTAATCC	1939	9	+	Pisum sativum	Light responsive element
AhSBT33	G-box	TACGTG	413	6	-	Arabidopsis thaliana	Light responsive element
AhSBT34	ATCT-motif	AATCTAATCC	1342	9	-	Pisum sativum	Light responsive element
AhSBT34	G-box	TAAACGTG	1473	8	+	Brassica oleracea	Light responsive element
AhSBT34	LTR	CCGAAA	1029	6	+	Hordeum vulgare	Low temperature responsive element
AhSBT34	TCT-motif	TCTTAC	920	6	+	Arabidopsis thaliana	Light responsive element
AhSBT34	TCT-motif	TCTTAC	1454	6	-	Arabidopsis thaliana	Light responsive element
AhSBT34	TCT-motif	TCTTAC	1779	6	+	Arabidopsis thaliana	Light responsive element
AhSBT34	ABRE	ACGTG	1476	5	+	Arabidopsis thaliana	Abscisic acid responsive element
AhSBT34	AE-box	AGAAACTT	677	8	-	Arabidopsis thaliana	Light responsive element
AhSBT34	ATC-motif	AGTAATCT	1123	8	+	Spinacia oleracea	Light responsive element
AhSBT34	G-Box	CACGTT	1475	6	-	Pisum sativum	Light responsive element
AhSBT34	GARE-motif	TCTGTTG	623	7	-	Brassica oleracea	Gibberellin responsive element
AhSBT34	TATC-box	TATCCCA	1893	7	+	Oryza sativa	Gibberellin responsive element
AhSBT34	I-box	cCATATCCAAT	1890	10	+	Flaveria trinervia	Light responsive element
AhSBT34	CGTCA-motif	CGTCA	1827	5	+	Hordeum vulgare	MeJA responsive element
AhSBT34	Box 4	ATTAAT	466	6	+	Petroselinum crispum	Light responsive element
AhSBT34	Box 4	ATTAAT	473	6	+	Petroselinum crispum	Light responsive element
AhSBT34	LAMP-element	CTTTATCA	18	8	+	Pisum sativum	Light responsive element
AhSBT34	GATA-motif	AAGGATAAGG	217	9	+	Solanum tuberosum	Light responsive element
AhSBT34	TGACG-motif	TGACG	1827	5	-	Hordeum vulgare	MeJA responsive element
AhSBT35	AuxRR-core	GGTCCAT	858	7	+	Nicotiana tabacum	Auxin responsive element
AhSBT35	Box 4	ATTAAT	1050	6	-	Petroselinum crispum	Light responsive element
AhSBT35	Box 4	ATTAAT	1054	6	-	Petroselinum crispum	Light responsive element
AhSBT35	Box 4	ATTAAT	1063	6	-	Petroselinum crispum	Light responsive element
AhSBT35	Box 4	ATTAAT	1095	6	-	Petroselinum crispum	Light responsive element
AhSBT35	Box 4	ATTAAT	1228	6	-	Petroselinum crispum	Light responsive element
AhSBT35	Box 4	ATTAAT	1260	6	-	Petroselinum crispum	Light responsive element
AhSBT35	Box 4	ATTAAT	1344	6	-	Petroselinum crispum	Light responsive element
AhSBT35	Box 4	ATTAAT	1361	6	-	Petroselinum crispum	Light responsive element
AhSBT35	CGTCA-motif	CGTCA	822	5	+	Hordeum vulgare	MeJA responsive element
AhSBT35	CGTCA-motif	CGTCA	1481	5	-	Hordeum vulgare	MeJA responsive element
AhSBT35	CGTCA-motif	CGTCA	1801	5	+	Hordeum vulgare	MeJA responsive element
AhSBT35	ACE	CTAACGTATT	1379	9	-	Petroselinum crispum	Light responsive element
AhSBT35	ACE	CTAACGTATT	1423	9	-	Petroselinum crispum	Light responsive element
AhSBT35	GCN4_motif	TGAGTCA	933	7	+	Oryza sativa	Endosperm expression
AhSBT35	MRE	AACCTAA	1785	7	+	Petroselinum crispum	Light responsive element
AhSBT35	TGACG-motif	TGACG	822	5	-	Hordeum vulgare	MeJA responsive element
AhSBT35	TGACG-motif	TGACG	1481	5	+	Hordeum vulgare	MeJA responsive element
AhSBT35	TGACG-motif	TGACG	1801	5	-	Hordeum vulgare	MeJA responsive element
AhSBT35	TCA-element	CCATCTTTTT	1125	10	-	Nicotiana tabacum	Salicylic acid responsive element
AhSBT35	G-box	CACGAC	563	6	-	Zea mays	Light responsive element
AhSBT35	G-box	CACGTG	702	6	+	Arabidopsis thaliana	Light responsive element
AhSBT35	G-box	TACGTG	1940	6	+	Arabidopsis thaliana	Light responsive element
AhSBT35	ABRE	CACGTG	702	6	+	Arabidopsis thaliana	Abscisic acid responsive element
AhSBT35	ABRE	ACGTG	703	5	+	Arabidopsis thaliana	Abscisic acid responsive element
AhSBT35	ABRE	ACGTG	1941	5	+	Arabidopsis thaliana	Abscisic acid responsive element
AhSBT35	TCT-motif	TCTTAC	799	6	-	Arabidopsis thaliana	Light responsive element
AhSBT35	GT1-motif	GGTTAA	114	6	-	Arabidopsis thaliana	Light responsive element
AhSBT35	ATC-motif	AGTAATCT	898	8	-	Spinacia oleracea	Light responsive element
AhSBT35	G-Box	CACGTG	702	6	+	Pisum sativum	Light responsive element
AhSBT35	MBS	CAACTG	170	6	-	Arabidopsis thaliana	Drought responsive element
AhSBT35	TGA-element	AACGAC	232	6	-	Brassica oleracea	auxin-responsive element
AhSBT35	AT1-motif	AATTATTTTTTATT	1217	13	-	Solanum tuberosum	Light responsive element
AhSBT35	GARE-motif	TCTGTTG	24	7	-	Brassica oleracea	Gibberellin responsive element
AhSBT36	G-box	TACGTG	259	6	-	Arabidopsis thaliana	Light responsive element
AhSBT36	G-box	TACGTG	1909	6	-	Arabidopsis thaliana	Light responsive element
AhSBT36	AE-box	AGAAACTT	1099	8	+	Arabidopsis thaliana	Light responsive element
AhSBT36	ABRE	TACGTGTC	257	8	-	Oryza sativa	Abscisic acid responsive element
AhSBT36	ABRE	ACGTG	259	5	-	Arabidopsis thaliana	Abscisic acid responsive element
AhSBT36	ABRE	ACGTG	1559	5	-	Arabidopsis thaliana	Abscisic acid responsive element
AhSBT36	ABRE	ACGTG	1909	5	-	Arabidopsis thaliana	Abscisic acid responsive element
AhSBT36	LS7	CAGATTTATTTTTA	1799	13	-	Zea mays	Light responsive element
AhSBT36	GT1-motif	GGTTAA	30	6	+	Arabidopsis thaliana	Light responsive element
AhSBT36	GT1-motif	GGTTAAT	1824	7	-	Avena sativa	Light responsive element
AhSBT36	GT1-motif	GGTTAA	1825	6	-	Arabidopsis thaliana	Light responsive element
AhSBT36	TGA-element	AACGAC	651	6	-	Brassica oleracea	auxin-responsive element
AhSBT36	TGA-element	AACGAC	1441	6	-	Brassica oleracea	auxin-responsive element
AhSBT36	G-Box	CACGTT	1559	6	+	Pisum sativum	Light responsive element
AhSBT36	I-box	cCATATCCAAT	174	10	+	Flaveria trinervia	Light responsive element
AhSBT36	AT1-motif	AATTATTTTTTATT	957	13	-	Solanum tuberosum	Light responsive element
AhSBT36	Box 4	ATTAAT	281	6	+	Petroselinum crispum	Light responsive element
AhSBT36	Box 4	ATTAAT	432	6	+	Petroselinum crispum	Light responsive element
AhSBT36	Box 4	ATTAAT	716	6	+	Petroselinum crispum	Light responsive element
AhSBT36	Box 4	ATTAAT	1022	6	-	Petroselinum crispum	Light responsive element
AhSBT36	Box 4	ATTAAT	1107	6	-	Petroselinum crispum	Light responsive element
AhSBT36	Box 4	ATTAAT	1339	6	-	Petroselinum crispum	Light responsive element
AhSBT36	Box 4	ATTAAT	1627	6	-	Petroselinum crispum	Light responsive element
AhSBT36	Box 4	ATTAAT	1721	6	-	Petroselinum crispum	Light responsive element
AhSBT36	GA-motif	ATAGATAA	4	8	+	Arabidopsis thaliana	Light responsive element
AhSBT36	MRE	AACCTAA	1979	7	+	Petroselinum crispum	Light responsive element
AhSBT36	ACE	GACACGTATG	257	9	+	Petroselinum crispum	Light responsive element
AhSBT36	P-box	CCTTTTG	1546	7	+	Oryza sativa	Gibberellin responsive element
AhSBT37	TCCC-motif	TCTCCCT	1591	7	+	Spinacia oleracea	Light responsive element
AhSBT37	TCCC-motif	TCTCCCT	1916	7	+	Spinacia oleracea	Light responsive element
AhSBT37	TCA-element	TCAGAAGAGG	1521	9	+	Brassica oleracea	Salicylic acid responsive element
AhSBT37	ATCT-motif	AATCTAATCC	1708	9	+	Pisum sativum	Light responsive element
AhSBT37	G-box	TACGTG	1243	6	-	Arabidopsis thaliana	Light responsive element
AhSBT37	GT1-motif	GGTTAA	1817	6	-	Arabidopsis thaliana	Light responsive element
AhSBT37	GT1-motif	GGTTAA	1924	6	-	Arabidopsis thaliana	Light responsive element
AhSBT37	ABRE	ACGTG	1243	5	-	Arabidopsis thaliana	Abscisic acid responsive element
AhSBT37	AE-box	AGAAACAA	1275	8	+	Arabidopsis thaliana	Light responsive element
AhSBT37	GCN4_motif	TGAGTCA	1156	7	-	Oryza sativa	Endosperm expression
AhSBT37	GATA-motif	AAGGATAAGG	1962	9	-	Solanum tuberosum	Light responsive element
AhSBT37	CAT-box	GCCACT	365	6	+	Arabidopsis thaliana	Meristem expression
AhSBT37	circadian	CAAAGATATC	1164	9	+	Lycopersicon esculentum	Circadian control
AhSBT37	GA-motif	ATAGATAA	1801	8	+	Arabidopsis thaliana	Light responsive element
AhSBT37	Box 4	ATTAAT	81	6	+	Petroselinum crispum	Light responsive element
AhSBT37	Box 4	ATTAAT	1458	6	-	Petroselinum crispum	Light responsive element
AhSBT37	Box 4	ATTAAT	1705	6	-	Petroselinum crispum	Light responsive element
AhSBT38	circadian	CAAAGATATC	39	9	-	Lycopersicon esculentum	Circadian control
AhSBT38	Box 4	ATTAAT	63	6	+	Petroselinum crispum	Light responsive element
AhSBT38	Box 4	ATTAAT	420	6	+	Petroselinum crispum	Light responsive element
AhSBT38	Box 4	ATTAAT	1622	6	-	Petroselinum crispum	Light responsive element
AhSBT38	Box 4	ATTAAT	1690	6	-	Petroselinum crispum	Light responsive element
AhSBT38	Box 4	ATTAAT	1756	6	-	Petroselinum crispum	Light responsive element
AhSBT38	O2-site	GATGACATGG	83	9	-	Zea mays	Zein metabolism
AhSBT38	GCN4_motif	TGAGTCA	202	7	+	Oryza sativa	Endosperm expression
AhSBT38	MRE	AACCTAA	1714	7	+	Petroselinum crispum	Light responsive element
AhSBT38	TCT-motif	TCTTAC	1980	6	+	Arabidopsis thaliana	Light responsive element
AhSBT38	AE-box	AGAAACAA	1903	8	+	Arabidopsis thaliana	Light responsive element
AhSBT38	MBS	CAACTG	161	6	+	Arabidopsis thaliana	Drought responsive element
AhSBT38	AT1-motif	AATTATTTTTTATT	1281	13	+	Solanum tuberosum	Light responsive element
AhSBT38	I-box	cCATATCCAAT	920	10	-	Flaveria trinervia	Light responsive element
AhSBT39	TGACG-motif	TGACG	1904	5	-	Hordeum vulgare	MeJA responsive element
AhSBT39	CAT-box	GCCACT	1366	6	-	Arabidopsis thaliana	Meristem expression
AhSBT39	MRE	AACCTAA	955	7	+	Petroselinum crispum	Light responsive element
AhSBT39	MRE	AACCTAA	1245	7	+	Petroselinum crispum	Light responsive element
AhSBT39	GATA-motif	AAGATAAGATT	556	10	+	Arabidopsis thaliana	Light responsive element
AhSBT39	CGTCA-motif	CGTCA	1904	5	+	Hordeum vulgare	MeJA responsive element
AhSBT39	Box 4	ATTAAT	430	6	+	Petroselinum crispum	Light responsive element
AhSBT39	Box 4	ATTAAT	714	6	+	Petroselinum crispum	Light responsive element
AhSBT39	Box 4	ATTAAT	795	6	+	Petroselinum crispum	Light responsive element
AhSBT39	Box 4	ATTAAT	921	6	+	Petroselinum crispum	Light responsive element
AhSBT39	Box 4	ATTAAT	1251	6	-	Petroselinum crispum	Light responsive element
AhSBT39	G-Box	CACGTG	1959	6	-	Pisum sativum	Light responsive element
AhSBT39	I-box	cCATATCCAAT	679	10	+	Flaveria trinervia	Light responsive element
AhSBT39	G-box	TACGTG	1828	6	+	Arabidopsis thaliana	Light responsive element
AhSBT39	G-box	CAGACGTGGCA	1832	10	-	Nicotiana plumbaginifolia	Light responsive element
AhSBT39	G-box	CACGTC	1835	6	+	Zea mays	Light responsive element
AhSBT39	G-box	CACGTC	1847	6	+	Zea mays	Light responsive element
AhSBT39	G-box	TACGTG	1869	6	+	Arabidopsis thaliana	Light responsive element
AhSBT39	G-box	TACGTG	1886	6	-	Arabidopsis thaliana	Light responsive element
AhSBT39	G-box	CACGTC	1902	6	+	Zea mays	Light responsive element
AhSBT39	G-box	CACGTG	1959	6	-	Arabidopsis thaliana	Light responsive element
AhSBT39	ATCT-motif	AATCTAATCC	1335	9	+	Pisum sativum	Light responsive element
AhSBT39	AE-box	AGAAACAA	1353	8	+	Arabidopsis thaliana	Light responsive element
AhSBT39	GT1-motif	GGTTAA	953	6	-	Arabidopsis thaliana	Light responsive element
AhSBT39	TCT-motif	TCTTAC	864	6	+	Arabidopsis thaliana	Light responsive element
AhSBT39	TCT-motif	TCTTAC	1589	6	+	Arabidopsis thaliana	Light responsive element
AhSBT39	LTR	CCGAAA	835	6	-	Hordeum vulgare	Low temperature responsive element
AhSBT39	ABRE	ACGTG	1829	5	+	Arabidopsis thaliana	Abscisic acid responsive element
AhSBT39	ABRE	ACGTG	1835	5	-	Arabidopsis thaliana	Abscisic acid responsive element
AhSBT39	ABRE	ACGTG	1847	5	-	Arabidopsis thaliana	Abscisic acid responsive element
AhSBT39	ABRE	TACGTGTC	1869	8	+	Oryza sativa	Abscisic acid responsive element
AhSBT39	ABRE	ACGTG	1870	5	+	Arabidopsis thaliana	Abscisic acid responsive element
AhSBT39	ABRE	ACGTG	1886	5	-	Arabidopsis thaliana	Abscisic acid responsive element
AhSBT39	ABRE	ACGTG	1902	5	-	Arabidopsis thaliana	Abscisic acid responsive element
AhSBT39	ABRE	CACGTG	1959	6	-	Arabidopsis thaliana	Abscisic acid responsive element
AhSBT39	ABRE	ACGTG	1960	5	+	Arabidopsis thaliana	Abscisic acid responsive element
AhSBT40	ABRE	GCAACGTGTC	1420	9	+	Hordeum vulgare	Abscisic acid responsive element
AhSBT40	ABRE	GCAACGTGTC	1507	9	-	Hordeum vulgare	Abscisic acid responsive element
AhSBT40	ABRE	ACGTG	1509	5	-	Arabidopsis thaliana	Abscisic acid responsive element
AhSBT40	TCT-motif	TCTTAC	1177	6	+	Arabidopsis thaliana	Light responsive element
AhSBT40	AE-box	AGAAACAA	1956	8	-	Arabidopsis thaliana	Light responsive element
AhSBT40	TCA-element	CCATCTTTTT	267	9	-	Nicotiana tabacum	Salicylic acid responsive element
AhSBT40	TCA-element	CCATCTTTTT	303	9	-	Nicotiana tabacum	Salicylic acid responsive element
AhSBT40	Sp1	GGGCGG	1480	6	-	Oryza sativa	Light responsive element
AhSBT40	G-box	TAACACGTAG	1542	9	-	Brassica oleracea	Light responsive element
AhSBT40	G-box	CACGAC	1990	6	-	Zea mays	Light responsive element
AhSBT40	AT1-motif	AATTATTTTTTATT	521	13	-	Solanum tuberosum	Light responsive element
AhSBT40	AT1-motif	AATTATTTTTTATT	1663	14	+	Solanum tuberosum	Light responsive element
AhSBT40	G-Box	CACGTT	1509	6	+	Pisum sativum	Light responsive element
AhSBT40	Box 4	ATTAAT	435	6	+	Petroselinum crispum	Light responsive element
AhSBT40	Box 4	ATTAAT	824	6	+	Petroselinum crispum	Light responsive element
AhSBT40	Box 4	ATTAAT	1198	6	-	Petroselinum crispum	Light responsive element
AhSBT40	Box 4	ATTAAT	1660	6	-	Petroselinum crispum	Light responsive element
AhSBT40	ACE	CTAACGTATT	789	9	-	Petroselinum crispum	Light responsive element
AhSBT40	MRE	AACCTAA	1554	7	+	Petroselinum crispum	Light responsive element
AhSBT40	O2-site	GATGATGTGG	1470	9	-	Zea mays	Zein metabolism
AhSBT41	MSA-like	(T/C)C(T/C)AACGG(T/C)(T/C)A	1908	8.5	+	Catharanthus roseus	Cell cycle regulation
AhSBT41	MBS	CAACTG	546	6	+	Arabidopsis thaliana	Drought responsive element
AhSBT41	ATCT-motif	AATCTAATCC	1829	9	+	Pisum sativum	Light responsive element
AhSBT41	TCT-motif	TCTTAC	415	6	+	Arabidopsis thaliana	Light responsive element
AhSBT41	TCT-motif	TCTTAC	1444	6	+	Arabidopsis thaliana	Light responsive element
AhSBT41	GATA-motif	AAGGATAAGG	1798	9	+	Solanum tuberosum	Light responsive element
AhSBT41	TGACG-motif	TGACG	31	5	+	Hordeum vulgare	MeJA responsive element
AhSBT41	circadian	CAAAGATATC	1882	10	+	Lycopersicon esculentum	Circadian control
AhSBT41	AuxRR-core	GGTCCAT	501	7	-	Nicotiana tabacum	Auxin responsive element
AhSBT41	CGTCA-motif	CGTCA	31	5	-	Hordeum vulgare	MeJA responsive element
AhSBT41	Box 4	ATTAAT	100	6	+	Petroselinum crispum	Light responsive element
AhSBT41	Box 4	ATTAAT	317	6	+	Petroselinum crispum	Light responsive element
AhSBT41	Box 4	ATTAAT	991	6	+	Petroselinum crispum	Light responsive element
AhSBT41	Box 4	ATTAAT	995	6	+	Petroselinum crispum	Light responsive element
AhSBT41	Box 4	ATTAAT	1159	6	-	Petroselinum crispum	Light responsive element
AhSBT41	Box 4	ATTAAT	1244	6	-	Petroselinum crispum	Light responsive element
AhSBT41	Box 4	ATTAAT	1458	6	-	Petroselinum crispum	Light responsive element
AhSBT41	Box 4	ATTAAT	1516	6	-	Petroselinum crispum	Light responsive element
AhSBT41	Box 4	ATTAAT	1855	6	-	Petroselinum crispum	Light responsive element
AhSBT41	TC-rich repeats	GTTTTCTTAC	1440	9	+	Nicotiana tabacum	Defense and stress responsive element
AhSBT42	Box II	TGGTAATAA	1444	9	+	Solanum tuberosum	Light responsive element
AhSBT42	chs-CMA1a	TTACTTAA	1459	8	+	Daucus carota	Light responsive element
AhSBT42	GATA-motif	GATAGGA	853	7	+	Arabidopsis thaliana	Light responsive element
AhSBT42	GATA-motif	AAGGATAAGG	1358	9	-	Solanum tuberosum	Light responsive element
AhSBT42	CAT-box	GCCACT	1801	6	+	Arabidopsis thaliana	Meristem expression
AhSBT42	CAT-box	GCCACT	1807	6	+	Arabidopsis thaliana	Meristem expression
AhSBT42	TGACG-motif	TGACG	2	5	+	Hordeum vulgare	MeJA responsive element
AhSBT42	Box 4	ATTAAT	1254	6	-	Petroselinum crispum	Light responsive element
AhSBT42	Box 4	ATTAAT	1327	6	-	Petroselinum crispum	Light responsive element
AhSBT42	Box 4	ATTAAT	1629	6	-	Petroselinum crispum	Light responsive element
AhSBT42	CGTCA-motif	CGTCA	2	5	-	Hordeum vulgare	MeJA responsive element
AhSBT42	AT1-motif	AATTATTTTTTATT	993	13	-	Solanum tuberosum	Light responsive element
AhSBT42	TATC-box	TATCCCA	885	7	-	Oryza sativa	Gibberellin responsive element
AhSBT42	I-box	gGATAAGGTG	42	9	+	Zea mays	Light responsive element
AhSBT42	G-Box	CACGTG	173	6	+	Pisum sativum	Light responsive element
AhSBT42	G-Box	CACGTT	1431	6	+	Pisum sativum	Light responsive element
AhSBT42	TGA-element	AACGAC	1083	6	-	Brassica oleracea	auxin-responsive element
AhSBT42	MBS	CAACTG	571	6	+	Arabidopsis thaliana	Drought responsive element
AhSBT42	GT1-motif	GGTTAA	671	6	+	Arabidopsis thaliana	Light responsive element
AhSBT42	ABRE	CGCACGTGTC	171	9	-	Hordeum vulgare	Abscisic acid responsive element
AhSBT42	ABRE	CACGTG	173	6	+	Arabidopsis thaliana	Abscisic acid responsive element
AhSBT42	ABRE	ACGTG	174	5	+	Arabidopsis thaliana	Abscisic acid responsive element
AhSBT42	ABRE	ACGTG	1431	5	-	Arabidopsis thaliana	Abscisic acid responsive element
AhSBT42	ABRE	ACGTG	1617	5	+	Arabidopsis thaliana	Abscisic acid responsive element
AhSBT42	TCT-motif	TCTTAC	584	6	-	Arabidopsis thaliana	Light responsive element
AhSBT42	LTR	CCGAAA	352	6	-	Hordeum vulgare	Low temperature responsive element
AhSBT42	LTR	CCGAAA	746	6	-	Hordeum vulgare	Low temperature responsive element
AhSBT42	AE-box	AGAAACAA	1670	8	+	Arabidopsis thaliana	Light responsive element
AhSBT42	AE-box	AGAAACAA	1721	8	-	Arabidopsis thaliana	Light responsive element
AhSBT42	AE-box	AGAAACAA	1825	8	-	Arabidopsis thaliana	Light responsive element
AhSBT42	TCA-element	TCAGAAGAGG	629	9	-	Brassica oleracea	Salicylic acid responsive element
AhSBT42	G-box	CACGTG	173	6	+	Arabidopsis thaliana	Light responsive element
AhSBT42	G-box	TAACACGTAG	290	9	-	Brassica oleracea	Light responsive element
AhSBT42	G-box	TAACACGTAG	1161	9	-	Brassica oleracea	Light responsive element
AhSBT42	G-box	TACGTG	1616	6	+	Arabidopsis thaliana	Light responsive element
AhSBT42	G-box	CACGAC	1681	6	-	Zea mays	Light responsive element
AhSBT42	G-box	CACGAC	1738	6	+	Zea mays	Light responsive element
AhSBT43	AT1-motif	AATTATTTTTTATT	1160	13	+	Solanum tuberosum	Light responsive element
AhSBT43	AT1-motif	AATTATTTTTTATT	1620	13	+	Solanum tuberosum	Light responsive element
AhSBT43	G-Box	CACGTT	907	6	+	Pisum sativum	Light responsive element
AhSBT43	G-Box	CACGTT	1904	6	-	Pisum sativum	Light responsive element
AhSBT43	TGA-element	AACGAC	1875	6	+	Brassica oleracea	auxin-responsive element
AhSBT43	ABRE	ACGTG	907	5	-	Arabidopsis thaliana	Abscisic acid responsive element
AhSBT43	ABRE	ACGTG	1905	5	+	Arabidopsis thaliana	Abscisic acid responsive element
AhSBT43	LTR	CCGAAA	813	6	-	Hordeum vulgare	Low temperature responsive element
AhSBT43	TCT-motif	TCTTAC	524	6	-	Arabidopsis thaliana	Light responsive element
AhSBT43	GT1-motif	GGTTAA	1557	6	-	Arabidopsis thaliana	Light responsive element
AhSBT43	ACE	CTAACGTATT	253	9	-	Petroselinum crispum	Light responsive element
AhSBT43	ACE	CTAACGTATT	1115	9	-	Petroselinum crispum	Light responsive element
AhSBT43	GCN4_motif	TGAGTCA	1301	7	+	Oryza sativa	Endosperm expression
AhSBT43	P-box	CCTTTTG	1968	7	+	Oryza sativa	Gibberellin responsive element
AhSBT43	TGACG-motif	TGACG	1580	5	-	Hordeum vulgare	MeJA responsive element
AhSBT43	O2-site	GTTGACGTGA	759	9	-	Zea mays	Zein metabolism
AhSBT43	O2-site	GATGA(C/T)(A/G)TG(A/G)	931	8	+	Zea mays	Zein metabolism
AhSBT43	LAMP-element	CTTTATCA	856	8	+	Pisum sativum	Light responsive element
AhSBT43	LAMP-element	CTTTATCA	1821	8	+	Pisum sativum	Light responsive element
AhSBT43	GA-motif	ATAGATAA	1346	8	-	Arabidopsis thaliana	Light responsive element
AhSBT43	Box 4	ATTAAT	332	6	+	Petroselinum crispum	Light responsive element
AhSBT43	Box 4	ATTAAT	401	6	+	Petroselinum crispum	Light responsive element
AhSBT43	Box 4	ATTAAT	1157	6	-	Petroselinum crispum	Light responsive element
AhSBT43	Box 4	ATTAAT	1613	6	-	Petroselinum crispum	Light responsive element
AhSBT43	Box 4	ATTAAT	1801	6	-	Petroselinum crispum	Light responsive element
AhSBT43	Box 4	ATTAAT	1929	6	-	Petroselinum crispum	Light responsive element
AhSBT43	CGTCA-motif	CGTCA	1580	5	+	Hordeum vulgare	MeJA responsive element
AhSBT44	Box 4	ATTAAT	1309	6	-	Petroselinum crispum	Light responsive element
AhSBT44	Box 4	ATTAAT	1327	6	-	Petroselinum crispum	Light responsive element
AhSBT44	Box 4	ATTAAT	1637	6	-	Petroselinum crispum	Light responsive element
AhSBT44	CGTCA-motif	CGTCA	72	5	+	Hordeum vulgare	MeJA responsive element
AhSBT44	CGTCA-motif	CGTCA	287	5	-	Hordeum vulgare	MeJA responsive element
AhSBT44	circadian	CAAAGATATC	1575	9	+	Lycopersicon esculentum	Circadian control
AhSBT44	GATA-motif	AAGGATAAGG	1930	10	+	Solanum tuberosum	Light responsive element
AhSBT44	chs-CMA1a	TTACTTAA	1320	8	+	Daucus carota	Light responsive element
AhSBT44	P-box	CCTTTTG	162	7	-	Oryza sativa	Gibberellin responsive element
AhSBT44	P-box	CCTTTTG	666	7	+	Oryza sativa	Gibberellin responsive element
AhSBT44	CAT-box	GCCACT	732	6	+	Arabidopsis thaliana	Meristem expression
AhSBT44	CAT-box	GCCACT	1382	6	-	Arabidopsis thaliana	Meristem expression
AhSBT44	TGACG-motif	TGACG	72	5	-	Hordeum vulgare	MeJA responsive element
AhSBT44	TGACG-motif	TGACG	287	5	+	Hordeum vulgare	MeJA responsive element
AhSBT44	ABRE	ACGTG	958	5	-	Arabidopsis thaliana	Abscisic acid responsive element
AhSBT44	ABRE	ACGTG	986	5	-	Arabidopsis thaliana	Abscisic acid responsive element
AhSBT44	TCT-motif	TCTTAC	1800	6	-	Arabidopsis thaliana	Light responsive element
AhSBT44	GT1-motif	GGTTAAT	1609	7	-	Avena sativa	Light responsive element
AhSBT44	GT1-motif	GGTTAA	1610	6	-	Arabidopsis thaliana	Light responsive element
AhSBT44	AE-box	AGAAACAA	1873	8	+	Arabidopsis thaliana	Light responsive element
AhSBT44	G-box	TACGTG	958	6	-	Arabidopsis thaliana	Light responsive element
AhSBT44	G-box	TACGTG	986	6	-	Arabidopsis thaliana	Light responsive element
AhSBT44	I-box	ccttatcct	1931	9	-	Arabidopsis thaliana	Light responsive element
AhSBT44	I-box	gGATAAGGTG	1932	9	+	Zea mays	Light responsive element
AhSBT44	MBS	CAACTG	147	6	-	Arabidopsis thaliana	Drought responsive element
AhSBT45	Box 4	ATTAAT	345	6	+	Petroselinum crispum	Light responsive element
AhSBT45	GCN4_motif	TGAGTCA	389	7	-	Oryza sativa	Endosperm expression
AhSBT45	MRE	AACCTAA	860	7	+	Petroselinum crispum	Light responsive element
AhSBT45	CAT-box	GCCACT	632	6	+	Arabidopsis thaliana	Meristem expression
AhSBT45	CAT-box	GCCACT	891	6	-	Arabidopsis thaliana	Meristem expression
AhSBT45	CAT-box	GCCACT	943	6	-	Arabidopsis thaliana	Meristem expression
AhSBT45	LTR	CCGAAA	112	6	-	Hordeum vulgare	Low temperature responsive element
AhSBT45	ATCT-motif	AATCTAATCC	395	9	+	Pisum sativum	Light responsive element
AhSBT45	TATC-box	TATCCCA	1907	7	+	Oryza sativa	Gibberellin responsive element
AhSBT45	I-box	AAGATAAGGCT	975	10	-	Gossypium hirsutum	Light responsive element
AhSBT45	TCCC-motif	TCTCCCT	473	7	+	Spinacia oleracea	Light responsive element
AhSBT46	ACE	CTAACGTATT	538	9	+	Petroselinum crispum	Light responsive element
AhSBT46	ACE	GACACGTATG	1180	9	+	Petroselinum crispum	Light responsive element
AhSBT46	Box 4	ATTAAT	167	6	+	Petroselinum crispum	Light responsive element
AhSBT46	Box 4	ATTAAT	491	6	+	Petroselinum crispum	Light responsive element
AhSBT46	Box 4	ATTAAT	629	6	+	Petroselinum crispum	Light responsive element
AhSBT46	Box 4	ATTAAT	750	6	+	Petroselinum crispum	Light responsive element
AhSBT46	Box 4	ATTAAT	1413	6	-	Petroselinum crispum	Light responsive element
AhSBT46	Box 4	ATTAAT	1425	6	-	Petroselinum crispum	Light responsive element
AhSBT46	Box 4	ATTAAT	1578	6	-	Petroselinum crispum	Light responsive element
AhSBT46	Box 4	ATTAAT	1754	6	-	Petroselinum crispum	Light responsive element
AhSBT46	Box 4	ATTAAT	1822	6	-	Petroselinum crispum	Light responsive element
AhSBT46	GA-motif	ATAGATAA	1303	8	-	Arabidopsis thaliana	Light responsive element
AhSBT46	circadian	CAAAGATATC	1280	9	+	Lycopersicon esculentum	Circadian control
AhSBT46	MBS	CAACTG	1520	6	-	Arabidopsis thaliana	Drought responsive element
AhSBT46	GT1-motif	GGTTAA	1505	6	-	Arabidopsis thaliana	Light responsive element
AhSBT46	ABRE	TACGTGTC	1180	8	-	Oryza sativa	Abscisic acid responsive element
AhSBT46	ABRE	ACGTG	1182	5	-	Arabidopsis thaliana	Abscisic acid responsive element
AhSBT46	G-box	TACGTG	1182	6	-	Arabidopsis thaliana	Light responsive element
AhSBT46	ATCT-motif	AATCTAATCC	3	9	-	Pisum sativum	Light responsive element
AhSBT47	AT1-motif	AATTATTTTTTATT	540	13	-	Solanum tuberosum	Light responsive element
AhSBT47	AT1-motif	AATTATTTTTTATT	841	13	-	Solanum tuberosum	Light responsive element
AhSBT47	AT1-motif	AATTATTTTTTATT	1754	13	+	Solanum tuberosum	Light responsive element
AhSBT47	G-Box	CACGTGAAA	297	9	-	Pisum sativum	Light responsive element
AhSBT47	G-Box	CACGTG	300	6	+	Pisum sativum	Light responsive element
AhSBT47	G-Box	CACGTT	322	6	+	Pisum sativum	Light responsive element
AhSBT47	G-Box	CACGTT	1270	6	-	Pisum sativum	Light responsive element
AhSBT47	AE-box	AGAAACAA	1236	8	+	Arabidopsis thaliana	Light responsive element
AhSBT47	GT1-motif	GGTTAAT	658	7	+	Avena sativa	Light responsive element
AhSBT47	ABRE	CACGTG	300	6	+	Arabidopsis thaliana	Abscisic acid responsive element
AhSBT47	ABRE	ACGTG	301	5	+	Arabidopsis thaliana	Abscisic acid responsive element
AhSBT47	ABRE	ACGTG	322	5	-	Arabidopsis thaliana	Abscisic acid responsive element
AhSBT47	ABRE	ACGTG	1271	5	+	Arabidopsis thaliana	Abscisic acid responsive element
AhSBT47	G-box	CACGTG	300	6	+	Arabidopsis thaliana	Light responsive element
AhSBT47	G-box	GCCACGTGGA	1268	9	-	Arabidopsis thaliana	Light responsive element
AhSBT47	ATCT-motif	AATCTAATCC	229	9	+	Pisum sativum	Light responsive element
AhSBT47	chs-CMA1a	TTACTTAA	326	8	+	Daucus carota	Light responsive element
AhSBT47	GCN4_motif	TGAGTCA	1531	7	-	Oryza sativa	Endosperm expression
AhSBT47	TC-rich repeats	ATTCTCTAAC	235	9	+	Nicotiana tabacum	Defense and stress responsive element
AhSBT47	Box 4	ATTAAT	450	6	+	Petroselinum crispum	Light responsive element
AhSBT47	Box 4	ATTAAT	475	6	+	Petroselinum crispum	Light responsive element
AhSBT47	Box 4	ATTAAT	547	6	+	Petroselinum crispum	Light responsive element
AhSBT47	Box 4	ATTAAT	585	6	+	Petroselinum crispum	Light responsive element
AhSBT47	Box 4	ATTAAT	615	6	+	Petroselinum crispum	Light responsive element
AhSBT47	Box 4	ATTAAT	736	6	+	Petroselinum crispum	Light responsive element
AhSBT47	Box 4	ATTAAT	1015	6	-	Petroselinum crispum	Light responsive element
AhSBT47	Box 4	ATTAAT	1734	6	-	Petroselinum crispum	Light responsive element
AhSBT47	Box 4	ATTAAT	1738	6	-	Petroselinum crispum	Light responsive element
AhSBT47	Box 4	ATTAAT	1784	6	-	Petroselinum crispum	Light responsive element
AhSBT47	Box 4	ATTAAT	1870	6	-	Petroselinum crispum	Light responsive element
AhSBT48	TCA-element	CCATCTTTTT	1598	9	+	Nicotiana tabacum	Salicylic acid responsive element
AhSBT48	ATCT-motif	AATCTAATCC	287	9	+	Pisum sativum	Light responsive element
AhSBT48	G-box	CCACGTAA	327	8	+	Brassica napus	Light responsive element
AhSBT48	G-box	TACGTG	328	6	-	Arabidopsis thaliana	Light responsive element
AhSBT48	G-box	TACGTG	1834	6	-	Arabidopsis thaliana	Light responsive element
AhSBT48	ABRE	ACGTG	328	5	-	Arabidopsis thaliana	Abscisic acid responsive element
AhSBT48	ABRE	ACGTG	1834	5	-	Arabidopsis thaliana	Abscisic acid responsive element
AhSBT48	TCT-motif	TCTTAC	374	6	-	Arabidopsis thaliana	Light responsive element
AhSBT48	chs-CMA1a	TTACTTAA	1116	8	-	Daucus carota	Light responsive element
AhSBT48	P-box	CCTTTTG	1538	7	+	Oryza sativa	Gibberellin responsive element
AhSBT48	MRE	AACCTAA	657	7	-	Petroselinum crispum	Light responsive element
AhSBT48	Box 4	ATTAAT	429	6	+	Petroselinum crispum	Light responsive element
AhSBT48	Box 4	ATTAAT	484	6	+	Petroselinum crispum	Light responsive element
AhSBT48	Box 4	ATTAAT	583	6	+	Petroselinum crispum	Light responsive element
AhSBT48	Box 4	ATTAAT	587	6	+	Petroselinum crispum	Light responsive element
AhSBT48	Box 4	ATTAAT	726	6	+	Petroselinum crispum	Light responsive element
AhSBT48	Box 4	ATTAAT	1335	6	-	Petroselinum crispum	Light responsive element
AhSBT48	Box 4	ATTAAT	1661	6	-	Petroselinum crispum	Light responsive element
AhSBT48	Box 4	ATTAAT	1695	6	-	Petroselinum crispum	Light responsive element
AhSBT48	Box 4	ATTAAT	1819	6	-	Petroselinum crispum	Light responsive element
AhSBT48	Box 4	ATTAAT	1896	6	-	Petroselinum crispum	Light responsive element
AhSBT49	GARE-motif	TCTGTTG	70	7	-	Brassica oleracea	Gibberellin responsive element
AhSBT49	AE-box	AGAAACTT	235	8	+	Arabidopsis thaliana	Light responsive element
AhSBT49	O2-site	GATGA(C/T)(A/G)TG(A/G)	581	8	+	Zea mays	Zein metabolism
AhSBT49	P-box	CCTTTTG	43	7	-	Oryza sativa	Gibberellin responsive element
AhSBT49	TGACG-motif	TGACG	1223	5	+	Hordeum vulgare	MeJA responsive element
AhSBT49	TGACG-motif	TGACG	1309	5	+	Hordeum vulgare	MeJA responsive element
AhSBT49	TGACG-motif	TGACG	1407	5	+	Hordeum vulgare	MeJA responsive element
AhSBT49	MRE	AACCTAA	487	7	+	Petroselinum crispum	Light responsive element
AhSBT49	CGTCA-motif	CGTCA	1223	5	-	Hordeum vulgare	MeJA responsive element
AhSBT49	CGTCA-motif	CGTCA	1309	5	-	Hordeum vulgare	MeJA responsive element
AhSBT49	CGTCA-motif	CGTCA	1407	5	-	Hordeum vulgare	MeJA responsive element
AhSBT49	Box 4	ATTAAT	1329	6	-	Petroselinum crispum	Light responsive element
AhSBT49	Box 4	ATTAAT	1486	6	-	Petroselinum crispum	Light responsive element
AhSBT49	Box 4	ATTAAT	1662	6	-	Petroselinum crispum	Light responsive element
AhSBT49	Box 4	ATTAAT	1755	6	-	Petroselinum crispum	Light responsive element
AhSBT49	Box 4	ATTAAT	1774	6	-	Petroselinum crispum	Light responsive element
AhSBT49	Box 4	ATTAAT	1778	6	-	Petroselinum crispum	Light responsive element
AhSBT49	Box 4	ATTAAT	1876	6	-	Petroselinum crispum	Light responsive element
AhSBT50	GT1-motif	GGTTAA	1291	6	-	Arabidopsis thaliana	Light responsive element
AhSBT50	GT1-motif	GGTTAA	1306	6	+	Arabidopsis thaliana	Light responsive element
AhSBT50	G-box	CACGAC	452	6	-	Zea mays	Light responsive element
AhSBT50	GARE-motif	TCTGTTG	533	7	+	Brassica oleracea	Gibberellin responsive element
AhSBT50	CGTCA-motif	CGTCA	514	5	+	Hordeum vulgare	MeJA responsive element
AhSBT50	Box 4	ATTAAT	1169	6	-	Petroselinum crispum	Light responsive element
AhSBT50	Box 4	ATTAAT	1458	6	-	Petroselinum crispum	Light responsive element
AhSBT50	Box 4	ATTAAT	1658	6	-	Petroselinum crispum	Light responsive element
AhSBT50	Box 4	ATTAAT	1665	6	-	Petroselinum crispum	Light responsive element
AhSBT50	Box 4	ATTAAT	1684	6	-	Petroselinum crispum	Light responsive element
AhSBT50	Box 4	ATTAAT	1813	6	-	Petroselinum crispum	Light responsive element
AhSBT50	WUN-motif	AAATTTCCT	338	9	+	Brassica oleracea	wound-responsive element
AhSBT50	Gap-box	CAAATGAA(A/G)A	589	9.5	-	Arabidopsis thaliana	Light responsive element
AhSBT50	TGACG-motif	TGACG	514	5	-	Hordeum vulgare	MeJA responsive element
AhSBT50	CAT-box	GCCACT	901	6	+	Arabidopsis thaliana	Meristem expression
AhSBT50	GCN4_motif	TGAGTCA	58	7	+	Oryza sativa	Endosperm expression
AhSBT50	GATA-motif	AAGGATAAGG	1289	9	-	Solanum tuberosum	Light responsive element
AhSBT51	G-Box	CACGTT	1993	6	+	Pisum sativum	Light responsive element
AhSBT51	TGA-element	AACGAC	622	6	-	Brassica oleracea	auxin-responsive element
AhSBT51	TGA-element	AACGAC	1540	6	+	Brassica oleracea	auxin-responsive element
AhSBT51	MBS	CAACTG	121	6	+	Arabidopsis thaliana	Drought responsive element
AhSBT51	GT1-motif	GGTTAA	82	6	-	Arabidopsis thaliana	Light responsive element
AhSBT51	GT1-motif	GGTTAA	933	6	+	Arabidopsis thaliana	Light responsive element
AhSBT51	GT1-motif	GGTTAA	1758	6	-	Arabidopsis thaliana	Light responsive element
AhSBT51	LTR	CCGAAA	583	6	+	Hordeum vulgare	Low temperature responsive element
AhSBT51	TCT-motif	TCTTAC	100	6	+	Arabidopsis thaliana	Light responsive element
AhSBT51	ABRE	ACGTG	440	5	+	Arabidopsis thaliana	Abscisic acid responsive element
AhSBT51	ABRE	ACGTG	1993	5	-	Arabidopsis thaliana	Abscisic acid responsive element
AhSBT51	AE-box	AGAAACAA	1389	8	-	Arabidopsis thaliana	Light responsive element
AhSBT51	G-box	CACGTC	439	6	-	Zea mays	Light responsive element
AhSBT51	P-box	CCTTTTG	1763	7	+	Oryza sativa	Gibberellin responsive element
AhSBT51	GCN4_motif	TGAGTCA	1673	7	-	Oryza sativa	Endosperm expression
AhSBT51	O2-site	GTTGACGTGA	1100	9	-	Zea mays	Zein metabolism
AhSBT51	Box 4	ATTAAT	1429	6	-	Petroselinum crispum	Light responsive element
AhSBT51	Box 4	ATTAAT	1659	6	-	Petroselinum crispum	Light responsive element
AhSBT51	Box 4	ATTAAT	1663	6	-	Petroselinum crispum	Light responsive element
AhSBT51	Box 4	ATTAAT	1667	6	-	Petroselinum crispum	Light responsive element
AhSBT51	Box 4	ATTAAT	1879	6	-	Petroselinum crispum	Light responsive element
AhSBT52	WUN-motif	AAATTTCCT	1814	9	+	Brassica oleracea	wound-responsive element
AhSBT52	AuxRR-core	GGTCCAT	1161	7	+	Nicotiana tabacum	Auxin responsive element
AhSBT52	Box 4	ATTAAT	779	6	+	Petroselinum crispum	Light responsive element
AhSBT52	TC-rich repeats	ATTCTCTAAC	1267	9	+	Nicotiana tabacum	Defense and stress responsive element
AhSBT52	O2-site	GTTGACGTGA	360	9	-	Zea mays	Zein metabolism
AhSBT52	LAMP-element	CTTTATCA	1375	8	-	Pisum sativum	Light responsive element
AhSBT52	GATA-motif	AAGATAAGATT	1477	10	-	Arabidopsis thaliana	Light responsive element
AhSBT52	GATA-motif	AAGATAAGATT	1568	10	-	Arabidopsis thaliana	Light responsive element
AhSBT52	GATA-motif	AAGATAAGATT	1590	11	-	Arabidopsis thaliana	Light responsive element
AhSBT52	P-box	CCTTTTG	660	7	+	Oryza sativa	Gibberellin responsive element
AhSBT52	G-box	TACGTG	737	6	+	Arabidopsis thaliana	Light responsive element
AhSBT52	G-box	CACGTC	1761	6	-	Zea mays	Light responsive element
AhSBT52	TCT-motif	TCTTAC	274	6	-	Arabidopsis thaliana	Light responsive element
AhSBT52	ABRE	ACGTG	738	5	+	Arabidopsis thaliana	Abscisic acid responsive element
AhSBT52	ABRE	ACGTG	1762	5	+	Arabidopsis thaliana	Abscisic acid responsive element
AhSBT52	GT1-motif	GGTTAAT	498	7	-	Avena sativa	Light responsive element
AhSBT52	GT1-motif	GGTTAA	499	6	-	Arabidopsis thaliana	Light responsive element
AhSBT52	AE-box	AGAAACAA	1411	8	-	Arabidopsis thaliana	Light responsive element
AhSBT52	MBS	CAACTG	1002	6	-	Arabidopsis thaliana	Drought responsive element
AhSBT52	MBS	CAACTG	1708	6	+	Arabidopsis thaliana	Drought responsive element
AhSBT53	G-Box	CACGTG	1345	6	-	Pisum sativum	Light responsive element
AhSBT53	MBS	CAACTG	82	6	+	Arabidopsis thaliana	Drought responsive element
AhSBT53	MBS	CAACTG	273	6	+	Arabidopsis thaliana	Drought responsive element
AhSBT53	MBS	CAACTG	452	6	+	Arabidopsis thaliana	Drought responsive element
AhSBT53	ABRE	GACACGTGGC	1343	9	+	Triticum aestivum	Abscisic acid responsive element
AhSBT53	ABRE	CACGTG	1345	6	-	Arabidopsis thaliana	Abscisic acid responsive element
AhSBT53	ABRE	ACGTG	1346	5	+	Arabidopsis thaliana	Abscisic acid responsive element
AhSBT53	GT1-motif	GGTTAA	1716	6	-	Arabidopsis thaliana	Light responsive element
AhSBT53	G-box	GCCACGTGGA	1343	9	+	Arabidopsis thaliana	Light responsive element
AhSBT53	G-box	CACGTG	1345	6	-	Arabidopsis thaliana	Light responsive element
AhSBT53	GATA-motif	AAGATAAGATT	953	10	-	Arabidopsis thaliana	Light responsive element
AhSBT53	Box II	TGGTAATAA	1616	9	+	Solanum tuberosum	Light responsive element
AhSBT53	P-box	CCTTTTG	1214	7	+	Oryza sativa	Gibberellin responsive element
AhSBT53	CAT-box	GCCACT	284	6	+	Arabidopsis thaliana	Meristem expression
AhSBT53	O2-site	GATGA(C/T)(A/G)TG(A/G)	1070	8	-	Zea mays	Zein metabolism
AhSBT53	LAMP-element	CTTTATCA	1228	8	+	Pisum sativum	Light responsive element
AhSBT53	TC-rich repeats	ATTCTCTAAC	1359	9	-	Nicotiana tabacum	Defense and stress responsive element
AhSBT53	Box 4	ATTAAT	1456	6	-	Petroselinum crispum	Light responsive element
AhSBT53	Box 4	ATTAAT	1672	6	-	Petroselinum crispum	Light responsive element
AhSBT53	circadian	CAAAGATATC	689	9	-	Lycopersicon esculentum	Circadian control
AhSBT54	G-box	TACGTG	1170	6	+	Arabidopsis thaliana	Light responsive element
AhSBT54	ABRE	ACGTG	1171	5	+	Arabidopsis thaliana	Abscisic acid responsive element
AhSBT54	ABRE	ACGTG	1636	5	+	Arabidopsis thaliana	Abscisic acid responsive element
AhSBT54	LTR	CCGAAA	1035	6	-	Hordeum vulgare	Low temperature responsive element
AhSBT54	GT1-motif	GGTTAA	1039	6	+	Arabidopsis thaliana	Light responsive element
AhSBT54	G-Box	CACGTT	1635	6	-	Pisum sativum	Light responsive element
AhSBT54	TATC-box	TATCCCA	1190	7	+	Oryza sativa	Gibberellin responsive element
AhSBT54	TATC-box	TATCCCA	1280	7	+	Oryza sativa	Gibberellin responsive element
AhSBT54	I-box	GTATAAGGCC	580	9	-	Larix laricina	Light responsive element
AhSBT54	Box 4	ATTAAT	321	6	+	Petroselinum crispum	Light responsive element
AhSBT54	Box 4	ATTAAT	468	6	+	Petroselinum crispum	Light responsive element
AhSBT54	Box 4	ATTAAT	780	6	+	Petroselinum crispum	Light responsive element
AhSBT54	Box 4	ATTAAT	828	6	+	Petroselinum crispum	Light responsive element
AhSBT54	Box 4	ATTAAT	899	6	+	Petroselinum crispum	Light responsive element
AhSBT54	Box 4	ATTAAT	998	6	+	Petroselinum crispum	Light responsive element
AhSBT54	Box 4	ATTAAT	1414	6	-	Petroselinum crispum	Light responsive element
AhSBT54	Gap-box	CAAATGAA(A/G)A	1875	9.5	+	Arabidopsis thaliana	Light responsive element
AhSBT54	O2-site	GATGACATGG	1375	9	-	Zea mays	Zein metabolism
AhSBT54	MRE	AACCTAA	720	7	-	Petroselinum crispum	Light responsive element
AhSBT54	CAT-box	GCCACT	617	6	+	Arabidopsis thaliana	Meristem expression
AhSBT54	CAT-box	GCCACT	1159	6	-	Arabidopsis thaliana	Meristem expression
AhSBT54	chs-CMA1a	TTACTTAA	1405	8	-	Daucus carota	Light responsive element
AhSBT55	MBS	CAACTG	1497	6	-	Arabidopsis thaliana	Drought responsive element
AhSBT55	GARE-motif	TCTGTTG	399	7	+	Brassica oleracea	Gibberellin responsive element
AhSBT55	I-box	AGATAAGG	1802	8	+	Triticum aestivum	Light responsive element
AhSBT55	TCA-element	CCATCTTTTT	544	9	-	Nicotiana tabacum	Salicylic acid responsive element
AhSBT55	TCA-element	CCATCTTTTT	933	9	-	Nicotiana tabacum	Salicylic acid responsive element
AhSBT55	Sp1	GGGCGG	146	6	-	Oryza sativa	Light responsive element
AhSBT55	G-box	CACGAC	834	6	-	Zea mays	Light responsive element
AhSBT55	LTR	CCGAAA	612	6	+	Hordeum vulgare	Low temperature responsive element
AhSBT55	TCT-motif	TCTTAC	28	6	-	Arabidopsis thaliana	Light responsive element
AhSBT55	TCT-motif	TCTTAC	657	6	-	Arabidopsis thaliana	Light responsive element
AhSBT55	GT1-motif	GGTTAAT	1953	7	-	Avena sativa	Light responsive element
AhSBT55	GT1-motif	GGTTAA	1954	6	-	Arabidopsis thaliana	Light responsive element
AhSBT55	GATA-motif	AAGGATAAGG	1800	9	+	Solanum tuberosum	Light responsive element
AhSBT55	P-box	CCTTTTG	1162	7	+	Oryza sativa	Gibberellin responsive element
AhSBT55	TGACG-motif	TGACG	140	5	-	Hordeum vulgare	MeJA responsive element
AhSBT55	TGACG-motif	TGACG	216	5	+	Hordeum vulgare	MeJA responsive element
AhSBT55	GA-motif	ATAGATAA	1306	8	-	Arabidopsis thaliana	Light responsive element
AhSBT55	GA-motif	ATAGATAA	1825	8	-	Arabidopsis thaliana	Light responsive element
AhSBT55	CGTCA-motif	CGTCA	140	5	+	Hordeum vulgare	MeJA responsive element
AhSBT55	CGTCA-motif	CGTCA	216	5	-	Hordeum vulgare	MeJA responsive element
AhSBT55	Box 4	ATTAAT	1368	6	-	Petroselinum crispum	Light responsive element
AhSBT55	Box 4	ATTAAT	1456	6	-	Petroselinum crispum	Light responsive element
AhSBT55	Box 4	ATTAAT	1460	6	-	Petroselinum crispum	Light responsive element
AhSBT55	Box 4	ATTAAT	1464	6	-	Petroselinum crispum	Light responsive element
AhSBT55	TC-rich repeats	GTTTTCTTAC	657	9	-	Nicotiana tabacum	Defense and stress responsive element
AhSBT56	G-Box	CACGTT	1307	6	-	Pisum sativum	Light responsive element
AhSBT56	TCCC-motif	TCTCCCT	1314	7	-	Spinacia oleracea	Light responsive element
AhSBT56	TCCC-motif	TCTCCCT	1410	7	-	Spinacia oleracea	Light responsive element
AhSBT56	TCCC-motif	TCTCCCT	1427	7	-	Spinacia oleracea	Light responsive element
AhSBT56	TCA-element	CCATCTTTTT	832	9	+	Nicotiana tabacum	Salicylic acid responsive element
AhSBT56	TCA-element	CCATCTTTTT	1540	9	-	Nicotiana tabacum	Salicylic acid responsive element
AhSBT56	AuxRE	TGTCTCAATAAG	649	11	+	Glycine max	Auxin responsive element
AhSBT56	G-box	CACGTC	1025	6	-	Zea mays	Light responsive element
AhSBT56	G-box	CACGAC	1818	6	+	Zea mays	Light responsive element
AhSBT56	GT1-motif	GGTTAA	1030	6	+	Arabidopsis thaliana	Light responsive element
AhSBT56	GT1-motif	GGTTAA	1032	6	-	Arabidopsis thaliana	Light responsive element
AhSBT56	TCT-motif	TCTTAC	94	6	+	Arabidopsis thaliana	Light responsive element
AhSBT56	LTR	CCGAAA	1065	6	+	Hordeum vulgare	Low temperature responsive element
AhSBT56	ABRE	ACGTG	1026	5	+	Arabidopsis thaliana	Abscisic acid responsive element
AhSBT56	ABRE	ACGTG	1308	5	+	Arabidopsis thaliana	Abscisic acid responsive element
AhSBT56	AE-box	AGAAACAA	662	8	+	Arabidopsis thaliana	Light responsive element
AhSBT56	O2-site	GTTGACGTGA	445	9	-	Zea mays	Zein metabolism
AhSBT56	P-box	CCTTTTG	1609	7	-	Oryza sativa	Gibberellin responsive element
AhSBT56	TGACG-motif	TGACG	373	5	+	Hordeum vulgare	MeJA responsive element
AhSBT56	CGTCA-motif	CGTCA	373	5	-	Hordeum vulgare	MeJA responsive element
AhSBT56	Box 4	ATTAAT	766	6	+	Petroselinum crispum	Light responsive element
AhSBT56	TC-rich repeats	GTTTTCTTAC	90	9	+	Nicotiana tabacum	Defense and stress responsive element
AhSBT57	GA-motif	ATAGATAA	1950	8	-	Arabidopsis thaliana	Light responsive element
AhSBT57	Box 4	ATTAAT	1340	6	-	Petroselinum crispum	Light responsive element
AhSBT57	Box 4	ATTAAT	1354	6	-	Petroselinum crispum	Light responsive element
AhSBT57	Box 4	ATTAAT	1543	6	-	Petroselinum crispum	Light responsive element
AhSBT57	Box 4	ATTAAT	1549	6	-	Petroselinum crispum	Light responsive element
AhSBT57	Box 4	ATTAAT	1605	6	-	Petroselinum crispum	Light responsive element
AhSBT57	CGTCA-motif	CGTCA	58	5	+	Hordeum vulgare	MeJA responsive element
AhSBT57	CGTCA-motif	CGTCA	253	5	-	Hordeum vulgare	MeJA responsive element
AhSBT57	CGTCA-motif	CGTCA	696	5	-	Hordeum vulgare	MeJA responsive element
AhSBT57	CGTCA-motif	CGTCA	847	5	+	Hordeum vulgare	MeJA responsive element
AhSBT57	GATA-motif	GATAGGA	603	7	-	Arabidopsis thaliana	Light responsive element
AhSBT57	GATA-motif	AAGATAAGATT	1516	10	-	Arabidopsis thaliana	Light responsive element
AhSBT57	chs-CMA1a	TTACTTAA	1084	8	-	Daucus carota	Light responsive element
AhSBT57	GCN4_motif	TGAGTCA	682	7	+	Oryza sativa	Endosperm expression
AhSBT57	CAT-box	GCCACT	374	6	-	Arabidopsis thaliana	Meristem expression
AhSBT57	TGACG-motif	TGACG	58	5	-	Hordeum vulgare	MeJA responsive element
AhSBT57	TGACG-motif	TGACG	253	5	+	Hordeum vulgare	MeJA responsive element
AhSBT57	TGACG-motif	TGACG	696	5	+	Hordeum vulgare	MeJA responsive element
AhSBT57	TGACG-motif	TGACG	847	5	-	Hordeum vulgare	MeJA responsive element
AhSBT57	ABRE	CGCACGTGTC	283	9	+	Hordeum vulgare	Abscisic acid responsive element
AhSBT57	ABRE	CACGTG	285	6	+	Arabidopsis thaliana	Abscisic acid responsive element
AhSBT57	ABRE	ACGTG	286	5	+	Arabidopsis thaliana	Abscisic acid responsive element
AhSBT57	ABRE	ACGTG	609	5	-	Arabidopsis thaliana	Abscisic acid responsive element
AhSBT57	ABRE	ACGTG	698	5	+	Arabidopsis thaliana	Abscisic acid responsive element
AhSBT57	TCT-motif	TCTTAC	735	6	+	Arabidopsis thaliana	Light responsive element
AhSBT57	ATCT-motif	AATCTAATCC	1769	9	+	Pisum sativum	Light responsive element
AhSBT57	G-box	CACGTG	285	6	+	Arabidopsis thaliana	Light responsive element
AhSBT57	G-box	CACGAC	467	6	-	Zea mays	Light responsive element
AhSBT57	G-box	TAACACGTAG	606	9	+	Brassica oleracea	Light responsive element
AhSBT57	G-box	TACGTG	609	6	-	Arabidopsis thaliana	Light responsive element
AhSBT57	G-box	CACGTC	697	6	-	Zea mays	Light responsive element
AhSBT57	TATC-box	TATCCCA	429	7	-	Oryza sativa	Gibberellin responsive element
AhSBT57	I-box	TGATAATGT	940	9	+	Solanum tuberosum	Light responsive element
AhSBT57	G-Box	CACGTG	285	6	+	Pisum sativum	Light responsive element
AhSBT57	MBS	CAACTG	1276	6	-	Arabidopsis thaliana	Drought responsive element
AhSBT57	TGA-element	AACGAC	416	6	+	Brassica oleracea	auxin-responsive element
AhSBT58	G-Box	CACGTT	1900	6	+	Pisum sativum	Light responsive element
AhSBT58	3-AF1 binding site	TAAGAGAGGAA	874	11	+	Solanum tuberosum	Light responsive element
AhSBT58	G-box	TACGTG	149	6	+	Arabidopsis thaliana	Light responsive element
AhSBT58	TCT-motif	TCTTAC	785	6	-	Arabidopsis thaliana	Light responsive element
AhSBT58	TCT-motif	TCTTAC	1422	6	-	Arabidopsis thaliana	Light responsive element
AhSBT58	TCT-motif	TCTTAC	1552	6	-	Arabidopsis thaliana	Light responsive element
AhSBT58	ABRE	ACGTG	150	5	+	Arabidopsis thaliana	Abscisic acid responsive element
AhSBT58	ABRE	ACGTG	1900	5	-	Arabidopsis thaliana	Abscisic acid responsive element
AhSBT58	GT1-motif	GGTTAA	1258	6	+	Arabidopsis thaliana	Light responsive element
AhSBT58	O2-site	GTTGACGTGA	665	9	+	Zea mays	Zein metabolism
AhSBT58	O2-site	GATGACATGG	1795	9	+	Zea mays	Zein metabolism
AhSBT58	TGA-box	TGACGTAA	1638	8	-	Glycine max	Auxin responsive element
AhSBT58	MRE	AACCTAA	1255	7	-	Petroselinum crispum	Light responsive element
AhSBT58	TGACG-motif	TGACG	1641	5	-	Hordeum vulgare	MeJA responsive element
AhSBT58	GATA-motif	GATAGGA	1238	7	-	Arabidopsis thaliana	Light responsive element
AhSBT58	Box II	TGGTAATAA	1958	9	-	Solanum tuberosum	Light responsive element
AhSBT58	CGTCA-motif	CGTCA	1641	5	+	Hordeum vulgare	MeJA responsive element
AhSBT58	Box 4	ATTAAT	1020	6	-	Petroselinum crispum	Light responsive element
AhSBT58	Box 4	ATTAAT	1153	6	-	Petroselinum crispum	Light responsive element
AhSBT58	Box 4	ATTAAT	1812	6	-	Petroselinum crispum	Light responsive element
AhSBT58	GA-motif	ATAGATAA	1308	8	-	Arabidopsis thaliana	Light responsive element
AhSBT59	LAMP-element	CTTTATCA	1408	8	-	Pisum sativum	Light responsive element
AhSBT59	O2-site	GTTGACGTGA	1917	9	-	Zea mays	Zein metabolism
AhSBT59	MRE	AACCTAA	72	7	+	Petroselinum crispum	Light responsive element
AhSBT59	TC-rich repeats	ATTCTCTAAC	773	9	+	Nicotiana tabacum	Defense and stress responsive element
AhSBT59	Box 4	ATTAAT	964	6	+	Petroselinum crispum	Light responsive element
AhSBT59	Box 4	ATTAAT	1442	6	-	Petroselinum crispum	Light responsive element
AhSBT59	Box 4	ATTAAT	1816	6	-	Petroselinum crispum	Light responsive element
AhSBT59	Box 4	ATTAAT	1820	6	-	Petroselinum crispum	Light responsive element
AhSBT59	Box 4	ATTAAT	1824	6	-	Petroselinum crispum	Light responsive element
AhSBT59	Box 4	ATTAAT	1973	6	-	Petroselinum crispum	Light responsive element
AhSBT59	GA-motif	ATAGATAA	1557	8	+	Arabidopsis thaliana	Light responsive element
AhSBT59	MBS	CAACTG	30	6	+	Arabidopsis thaliana	Drought responsive element
AhSBT59	MBS	CAACTG	1923	6	+	Arabidopsis thaliana	Drought responsive element
AhSBT59	AT1-motif	AATTATTTTTTATT	1459	13	-	Solanum tuberosum	Light responsive element
AhSBT59	G-box	CACGAC	201	6	-	Zea mays	Light responsive element
AhSBT59	GT1-motif	GGTTAA	1806	6	-	Arabidopsis thaliana	Light responsive element
AhSBT59	TCT-motif	TCTTAC	1329	6	-	Arabidopsis thaliana	Light responsive element
AhSBT59	LTR	CCGAAA	304	6	+	Hordeum vulgare	Low temperature responsive element
AhSBT59	LTR	CCGAAA	1864	6	-	Hordeum vulgare	Low temperature responsive element
AhSBT60	GARE-motif	TCTGTTG	1002	7	-	Brassica oleracea	Gibberellin responsive element
AhSBT60	I-box	AAGATAAGGCT	1401	10	-	Gossypium hirsutum	Light responsive element
AhSBT60	TATC-box	TATCCCA	1897	7	-	Oryza sativa	Gibberellin responsive element
AhSBT60	TCT-motif	TCTTAC	494	6	+	Arabidopsis thaliana	Light responsive element
AhSBT60	GT1-motif	GGTTAA	203	6	-	Arabidopsis thaliana	Light responsive element
AhSBT60	GT1-motif	GGTTAAT	1505	7	-	Avena sativa	Light responsive element
AhSBT60	GT1-motif	GGTTAA	1506	6	-	Arabidopsis thaliana	Light responsive element
AhSBT60	GATA-motif	GATAGGG	368	7	-	Pisum sativum	Light responsive element
AhSBT60	MRE	AACCTAA	1606	7	-	Petroselinum crispum	Light responsive element
AhSBT60	CAT-box	GCCACT	1019	6	+	Arabidopsis thaliana	Meristem expression
AhSBT60	TGACG-motif	TGACG	1742	5	-	Hordeum vulgare	MeJA responsive element
AhSBT60	O2-site	GTTGACGTGA	1739	9	-	Zea mays	Zein metabolism
AhSBT60	AuxRR-core	GGTCCAT	1722	7	-	Nicotiana tabacum	Auxin responsive element
AhSBT60	Box 4	ATTAAT	639	6	+	Petroselinum crispum	Light responsive element
AhSBT60	Box 4	ATTAAT	1279	6	-	Petroselinum crispum	Light responsive element
AhSBT60	TC-rich repeats	GTTTTCTTAC	490	9	+	Nicotiana tabacum	Defense and stress responsive element
AhSBT60	CGTCA-motif	CGTCA	1742	5	+	Hordeum vulgare	MeJA responsive element
AhSBT61	AE-box	AGAAACAA	1927	8	+	Arabidopsis thaliana	Light responsive element
AhSBT61	ABRE	ACGTG	693	5	-	Arabidopsis thaliana	Abscisic acid responsive element
AhSBT61	TCT-motif	TCTTAC	1331	6	+	Arabidopsis thaliana	Light responsive element
AhSBT61	GT1-motif	GGTTAAT	105	7	-	Avena sativa	Light responsive element
AhSBT61	GT1-motif	GGTTAA	106	6	-	Arabidopsis thaliana	Light responsive element
AhSBT61	TCA-element	CCATCTTTTT	456	9	+	Nicotiana tabacum	Salicylic acid responsive element
AhSBT61	AT1-motif	AATTATTTTTTATT	1039	13	-	Solanum tuberosum	Light responsive element
AhSBT61	G-Box	CACGTT	693	6	+	Pisum sativum	Light responsive element
AhSBT61	AuxRR-core	GGTCCAT	266	7	-	Nicotiana tabacum	Auxin responsive element
AhSBT61	Box 4	ATTAAT	408	6	+	Petroselinum crispum	Light responsive element
AhSBT61	Box 4	ATTAAT	1724	6	-	Petroselinum crispum	Light responsive element
AhSBT61	CGTCA-motif	CGTCA	256	5	-	Hordeum vulgare	MeJA responsive element
AhSBT61	CGTCA-motif	CGTCA	259	5	+	Hordeum vulgare	MeJA responsive element
AhSBT61	TGACG-motif	TGACG	256	5	+	Hordeum vulgare	MeJA responsive element
AhSBT61	TGACG-motif	TGACG	259	5	-	Hordeum vulgare	MeJA responsive element
AhSBT61	chs-CMA1a	TTACTTAA	543	8	+	Daucus carota	Light responsive element
AhSBT61	chs-CMA1a	TTACTTAA	1333	8	+	Daucus carota	Light responsive element
AhSBT61	P-box	CAACAAACCCCTT	434	12	+	Petroselinum crispum	Gibberellin responsive element
AhSBT62	GATA-motif	GATAGGA	292	7	+	Arabidopsis thaliana	Light responsive element
AhSBT62	GATA-motif	AAGGATAAGG	1982	9	+	Solanum tuberosum	Light responsive element
AhSBT62	chs-CMA2a	TCACTTGA	1159	8	+	Petroselinum crispum	Light responsive element
AhSBT62	GCN4_motif	TGAGTCA	11	7	+	Oryza sativa	Endosperm expression
AhSBT62	Box 4	ATTAAT	920	6	+	Petroselinum crispum	Light responsive element
AhSBT62	Box 4	ATTAAT	1142	6	-	Petroselinum crispum	Light responsive element
AhSBT62	Box 4	ATTAAT	1735	6	-	Petroselinum crispum	Light responsive element
AhSBT62	TC-rich repeats	ATTCTCTAAC	368	9	+	Nicotiana tabacum	Defense and stress responsive element
AhSBT62	MBS	CAACTG	320	6	+	Arabidopsis thaliana	Drought responsive element
AhSBT62	MBS	CAACTG	898	6	-	Arabidopsis thaliana	Drought responsive element
AhSBT62	AT1-motif	AATTATTTTTTATT	1464	13	-	Solanum tuberosum	Light responsive element
AhSBT62	TCA-element	TCAGAAGAGG	340	9	-	Brassica oleracea	Salicylic acid responsive element
AhSBT62	GT1-motif	GGTTAAT	380	7	-	Avena sativa	Light responsive element
AhSBT62	GT1-motif	GGTTAA	381	6	-	Arabidopsis thaliana	Light responsive element
AhSBT63	AE-box	AGAAACTT	1914	8	-	Arabidopsis thaliana	Light responsive element
AhSBT63	ABRE	ACGTG	1078	5	-	Arabidopsis thaliana	Abscisic acid responsive element
AhSBT63	LTR	CCGAAA	110	6	-	Hordeum vulgare	Low temperature responsive element
AhSBT63	G-box	TACGTG	1078	6	-	Arabidopsis thaliana	Light responsive element
AhSBT63	ATCT-motif	AATCTAATCC	435	9	+	Pisum sativum	Light responsive element
AhSBT63	GARE-motif	TCTGTTG	587	7	-	Brassica oleracea	Gibberellin responsive element
AhSBT63	Box 4	ATTAAT	24	6	+	Petroselinum crispum	Light responsive element
AhSBT63	Box 4	ATTAAT	770	6	+	Petroselinum crispum	Light responsive element
AhSBT63	Box 4	ATTAAT	1402	6	-	Petroselinum crispum	Light responsive element
AhSBT63	MRE	AACCTAA	196	7	+	Petroselinum crispum	Light responsive element
AhSBT63	MRE	AACCTAA	1128	7	-	Petroselinum crispum	Light responsive element
AhSBT63	MRE	AACCTAA	1608	7	+	Petroselinum crispum	Light responsive element
AhSBT63	MRE	AACCTAA	1790	7	+	Petroselinum crispum	Light responsive element
AhSBT63	CAT-box	GCCACT	662	6	+	Arabidopsis thaliana	Meristem expression
AhSBT63	chs-CMA2a	TCACTTGA	835	8	-	Petroselinum crispum	Light responsive element
AhSBT63	GCN4_motif	TGAGTCA	266	7	-	Oryza sativa	Endosperm expression
AhSBT64	GA-motif	ATAGATAA	1397	8	+	Arabidopsis thaliana	Light responsive element
AhSBT64	GA-motif	ATAGATAA	1559	8	+	Arabidopsis thaliana	Light responsive element
AhSBT64	Box 4	ATTAAT	368	6	+	Petroselinum crispum	Light responsive element
AhSBT64	Box 4	ATTAAT	498	6	+	Petroselinum crispum	Light responsive element
AhSBT64	Box 4	ATTAAT	1121	6	-	Petroselinum crispum	Light responsive element
AhSBT64	LAMP-element	CTTTATCA	1913	8	+	Pisum sativum	Light responsive element
AhSBT64	P-box	CCTTTTG	768	7	+	Oryza sativa	Gibberellin responsive element
AhSBT64	GATA-motif	AAGATAAGATT	333	10	-	Arabidopsis thaliana	Light responsive element
AhSBT64	GT1-motif	GGTTAA	1080	6	-	Arabidopsis thaliana	Light responsive element
AhSBT64	TCT-motif	TCTTAC	994	6	-	Arabidopsis thaliana	Light responsive element
AhSBT64	AE-box	AGAAACAA	1965	8	-	Arabidopsis thaliana	Light responsive element
AhSBT64	TGA-element	AACGAC	450	6	+	Brassica oleracea	auxin-responsive element
AhSBT64	GARE-motif	TCTGTTG	1814	7	+	Brassica oleracea	Gibberellin responsive element
AhSBT65	GATA-motif	GATAGGA	1399	7	-	Arabidopsis thaliana	Light responsive element
AhSBT65	TGACG-motif	TGACG	1213	5	-	Hordeum vulgare	MeJA responsive element
AhSBT65	TGACG-motif	TGACG	1348	5	-	Hordeum vulgare	MeJA responsive element
AhSBT65	LAMP-element	CTTTATCA	1013	8	-	Pisum sativum	Light responsive element
AhSBT65	AuxRR-core	GGTCCAT	645	7	+	Nicotiana tabacum	Auxin responsive element
AhSBT65	Box 4	ATTAAT	863	6	+	Petroselinum crispum	Light responsive element
AhSBT65	Box 4	ATTAAT	1787	6	-	Petroselinum crispum	Light responsive element
AhSBT65	TC-rich repeats	ATTCTCTAAC	166	9	-	Nicotiana tabacum	Defense and stress responsive element
AhSBT65	CGTCA-motif	CGTCA	1213	5	+	Hordeum vulgare	MeJA responsive element
AhSBT65	CGTCA-motif	CGTCA	1348	5	+	Hordeum vulgare	MeJA responsive element
AhSBT65	MBS	CAACTG	78	6	-	Arabidopsis thaliana	Drought responsive element
AhSBT65	MBS	CAACTG	1753	6	+	Arabidopsis thaliana	Drought responsive element
AhSBT65	TCT-motif	TCTTAC	1193	6	-	Arabidopsis thaliana	Light responsive element
AhSBT65	GT1-motif	GTGTGTGAA	1074	9	-	Solanum tuberosum	Light responsive element
AhSBT65	AE-box	AGAAACAA	272	8	-	Arabidopsis thaliana	Light responsive element
AhSBT66	CGTCA-motif	CGTCA	1704	5	+	Hordeum vulgare	MeJA responsive element
AhSBT66	Box 4	ATTAAT	1601	6	-	Petroselinum crispum	Light responsive element
AhSBT66	circadian	CAAAGATATC	1653	9	-	Lycopersicon esculentum	Circadian control
AhSBT66	TGACG-motif	TGACG	1704	5	-	Hordeum vulgare	MeJA responsive element
AhSBT66	GATA-motif	AAGGATAAGG	1292	9	+	Solanum tuberosum	Light responsive element
AhSBT66	GATA-motif	AAGATAAGATT	1667	10	+	Arabidopsis thaliana	Light responsive element
AhSBT66	P-box	CCTTTTG	457	7	-	Oryza sativa	Gibberellin responsive element
AhSBT66	chs-CMA1a	TTACTTAA	782	8	+	Daucus carota	Light responsive element
AhSBT66	ACE	CTAACGTATT	472	9	+	Petroselinum crispum	Light responsive element
AhSBT66	ATC-motif	TGCTATCCA	587	9	+	Pisum sativum	Light responsive element
AhSBT66	LTR	CCGAAA	1134	6	+	Hordeum vulgare	Low temperature responsive element
AhSBT66	TCT-motif	TCTTAC	63	6	+	Arabidopsis thaliana	Light responsive element
AhSBT66	GT1-motif	GGTTAAT	717	7	+	Avena sativa	Light responsive element
AhSBT66	GT1-motif	GGTTAA	786	6	-	Arabidopsis thaliana	Light responsive element
AhSBT66	TCA-element	CCATCTTTTT	364	9	+	Nicotiana tabacum	Salicylic acid responsive element
AhSBT66	I-box	gGATAAGGTG	1294	9	+	Zea mays	Light responsive element
AhSBT66	TATC-box	TATCCCA	1642	7	+	Oryza sativa	Gibberellin responsive element
AhSBT66	MBS	CAACTG	1589	6	-	Arabidopsis thaliana	Drought responsive element
AhSBT66	G-Box	TCCACATGGCA	400	10	-	Triticum aestivum	Light responsive element
AhSBT67	CGTCA-motif	CGTCA	946	5	-	Hordeum vulgare	MeJA responsive element
AhSBT67	CGTCA-motif	CGTCA	1263	5	-	Hordeum vulgare	MeJA responsive element
AhSBT67	CGTCA-motif	CGTCA	1684	5	+	Hordeum vulgare	MeJA responsive element
AhSBT67	CGTCA-motif	CGTCA	1735	5	-	Hordeum vulgare	MeJA responsive element
AhSBT67	Box 4	ATTAAT	1397	6	-	Petroselinum crispum	Light responsive element
AhSBT67	Box 4	ATTAAT	1804	6	-	Petroselinum crispum	Light responsive element
AhSBT67	Box 4	ATTAAT	1808	6	-	Petroselinum crispum	Light responsive element
AhSBT67	Box 4	ATTAAT	1812	6	-	Petroselinum crispum	Light responsive element
AhSBT67	TC-rich repeats	GTTTTCTTAC	726	9	-	Nicotiana tabacum	Defense and stress responsive element
AhSBT67	TC-rich repeats	ATTCTCTAAC	1530	9	-	Nicotiana tabacum	Defense and stress responsive element
AhSBT67	TC-rich repeats	GTTTTCTTAC	1685	9	-	Nicotiana tabacum	Defense and stress responsive element
AhSBT67	GCN4_motif	TGAGTCA	1717	7	-	Oryza sativa	Endosperm expression
AhSBT67	TGACG-motif	TGACG	946	5	+	Hordeum vulgare	MeJA responsive element
AhSBT67	TGACG-motif	TGACG	1263	5	+	Hordeum vulgare	MeJA responsive element
AhSBT67	TGACG-motif	TGACG	1684	5	-	Hordeum vulgare	MeJA responsive element
AhSBT67	TGACG-motif	TGACG	1735	5	+	Hordeum vulgare	MeJA responsive element
AhSBT67	LAMP-element	CTTTATCA	160	8	+	Pisum sativum	Light responsive element
AhSBT67	GT1-motif	GGTTAA	502	6	+	Arabidopsis thaliana	Light responsive element
AhSBT67	TCT-motif	TCTTAC	1635	6	-	Arabidopsis thaliana	Light responsive element
AhSBT67	ABRE	ACGTG	1265	5	+	Arabidopsis thaliana	Abscisic acid responsive element
AhSBT67	ABRE	GCAACGTGTC	1791	9	-	Hordeum vulgare	Abscisic acid responsive element
AhSBT67	ABRE	ACGTG	1793	5	-	Arabidopsis thaliana	Abscisic acid responsive element
AhSBT67	AE-box	AGAAACAA	1827	8	+	Arabidopsis thaliana	Light responsive element
AhSBT67	TCA-element	TCAGAAGAGG	778	9	+	Brassica oleracea	Salicylic acid responsive element
AhSBT67	G-box	CACGTC	1264	6	-	Zea mays	Light responsive element
AhSBT67	G-box	TAACACGTAG	1790	9	+	Brassica oleracea	Light responsive element
AhSBT67	G-box	TACGTG	1793	6	-	Arabidopsis thaliana	Light responsive element
AhSBT67	AT1-motif	AATTATTTTTTATT	1176	13	+	Solanum tuberosum	Light responsive element
AhSBT68	circadian	CAAAGATATC	1466	9	+	Lycopersicon esculentum	Circadian control
AhSBT68	CGTCA-motif	CGTCA	610	5	-	Hordeum vulgare	MeJA responsive element
AhSBT68	TC-rich repeats	ATTCTCTAAC	1687	9	+	Nicotiana tabacum	Defense and stress responsive element
AhSBT68	Box 4	ATTAAT	5	6	+	Petroselinum crispum	Light responsive element
AhSBT68	Box 4	ATTAAT	279	6	+	Petroselinum crispum	Light responsive element
AhSBT68	Box 4	ATTAAT	295	6	+	Petroselinum crispum	Light responsive element
AhSBT68	Box 4	ATTAAT	485	6	+	Petroselinum crispum	Light responsive element
AhSBT68	Box 4	ATTAAT	515	6	+	Petroselinum crispum	Light responsive element
AhSBT68	Box 4	ATTAAT	519	6	+	Petroselinum crispum	Light responsive element
AhSBT68	Box 4	ATTAAT	920	6	+	Petroselinum crispum	Light responsive element
AhSBT68	Box 4	ATTAAT	1646	6	-	Petroselinum crispum	Light responsive element
AhSBT68	Box 4	ATTAAT	1734	6	-	Petroselinum crispum	Light responsive element
AhSBT68	Box 4	ATTAAT	1738	6	-	Petroselinum crispum	Light responsive element
AhSBT68	Box 4	ATTAAT	1992	6	-	Petroselinum crispum	Light responsive element
AhSBT68	TGACG-motif	TGACG	610	5	+	Hordeum vulgare	MeJA responsive element
AhSBT68	MRE	AACCTAA	1599	7	+	Petroselinum crispum	Light responsive element
AhSBT68	TCA-element	CCATCTTTTT	1264	9	+	Nicotiana tabacum	Salicylic acid responsive element
AhSBT68	TCA-element	CCATCTTTTT	1805	9	-	Nicotiana tabacum	Salicylic acid responsive element
AhSBT68	GT1-motif	GGTTAA	844	6	+	Arabidopsis thaliana	Light responsive element
AhSBT68	GT1-motif	GGTTAA	1260	6	-	Arabidopsis thaliana	Light responsive element
AhSBT68	AE-box	AGAAACAA	702	8	-	Arabidopsis thaliana	Light responsive element
AhSBT68	MBS	CAACTG	393	6	-	Arabidopsis thaliana	Drought responsive element
AhSBT68	I-box	TGATAATGT	1450	9	-	Solanum tuberosum	Light responsive element
AhSBT69	3-AF1 binding site	TAAGAGAGGAA	1210	10	-	Solanum tuberosum	Light responsive element
AhSBT69	TATC-box	TATCCCA	1487	7	+	Oryza sativa	Gibberellin responsive element
AhSBT69	I-box	gGATAAGGTG	934	9	-	Zea mays	Light responsive element
AhSBT69	GARE-motif	TCTGTTG	1228	7	-	Brassica oleracea	Gibberellin responsive element
AhSBT69	GTGGC-motif	CAGCGTGTGGC	1604	10	-	Hordeum vulgare	Light responsive element
AhSBT69	TCT-motif	TCTTAC	1810	6	+	Arabidopsis thaliana	Light responsive element
AhSBT69	TCA-element	CCATCTTTTT	1717	9	-	Nicotiana tabacum	Salicylic acid responsive element
AhSBT69	CAT-box	GCCACT	551	6	+	Arabidopsis thaliana	Meristem expression
AhSBT69	TGACG-motif	TGACG	266	5	-	Hordeum vulgare	MeJA responsive element
AhSBT69	TGACG-motif	TGACG	311	5	+	Hordeum vulgare	MeJA responsive element
AhSBT69	TGACG-motif	TGACG	314	5	-	Hordeum vulgare	MeJA responsive element
AhSBT69	TGACG-motif	TGACG	602	5	-	Hordeum vulgare	MeJA responsive element
AhSBT69	MRE	AACCTAA	476	7	+	Petroselinum crispum	Light responsive element
AhSBT69	O2-site	GATGACATGG	275	9	-	Zea mays	Zein metabolism
AhSBT69	Box 4	ATTAAT	1321	6	-	Petroselinum crispum	Light responsive element
AhSBT69	Box 4	ATTAAT	1932	6	-	Petroselinum crispum	Light responsive element
AhSBT69	CGTCA-motif	CGTCA	266	5	+	Hordeum vulgare	MeJA responsive element
AhSBT69	CGTCA-motif	CGTCA	311	5	-	Hordeum vulgare	MeJA responsive element
AhSBT69	CGTCA-motif	CGTCA	314	5	+	Hordeum vulgare	MeJA responsive element
AhSBT69	CGTCA-motif	CGTCA	602	5	+	Hordeum vulgare	MeJA responsive element
AhSBT70	TCA-element	TCAGAAGAGG	230	9	-	Brassica oleracea	Salicylic acid responsive element
AhSBT70	TCA-element	CCATCTTTTT	1781	9	-	Nicotiana tabacum	Salicylic acid responsive element
AhSBT70	G-box	CACGTG	418	6	+	Arabidopsis thaliana	Light responsive element
AhSBT70	GT1-motif	GGTTAA	1052	6	-	Arabidopsis thaliana	Light responsive element
AhSBT70	LTR	CCGAAA	1860	6	+	Hordeum vulgare	Low temperature responsive element
AhSBT70	ABRE	CACGTG	418	6	+	Arabidopsis thaliana	Abscisic acid responsive element
AhSBT70	ABRE	ACGTG	419	5	+	Arabidopsis thaliana	Abscisic acid responsive element
AhSBT70	G-Box	CACGTG	418	6	+	Pisum sativum	Light responsive element
AhSBT70	G-Box	TCCACATGGCA	1525	10	+	Triticum aestivum	Light responsive element
AhSBT70	CGTCA-motif	CGTCA	293	5	-	Hordeum vulgare	MeJA responsive element
AhSBT70	CGTCA-motif	CGTCA	299	5	-	Hordeum vulgare	MeJA responsive element
AhSBT70	CGTCA-motif	CGTCA	320	5	-	Hordeum vulgare	MeJA responsive element
AhSBT70	Box 4	ATTAAT	1356	6	-	Petroselinum crispum	Light responsive element
AhSBT70	Box 4	ATTAAT	1905	6	-	Petroselinum crispum	Light responsive element
AhSBT70	TC-rich repeats	ATTCTCTAAC	433	9	-	Nicotiana tabacum	Defense and stress responsive element
AhSBT70	TC-rich repeats	GTTTTCTTAC	1834	9	+	Nicotiana tabacum	Defense and stress responsive element
AhSBT70	LAMP-element	CTTTATCA	1118	8	+	Pisum sativum	Light responsive element
AhSBT70	P-box	CCTTTTG	53	7	+	Oryza sativa	Gibberellin responsive element
AhSBT70	chs-CMA1a	TTACTTAA	1707	8	-	Daucus carota	Light responsive element
AhSBT70	chs-CMA1a	TTACTTAA	1840	8	+	Daucus carota	Light responsive element
AhSBT70	TGACG-motif	TGACG	293	5	+	Hordeum vulgare	MeJA responsive element
AhSBT70	TGACG-motif	TGACG	299	5	+	Hordeum vulgare	MeJA responsive element
AhSBT70	TGACG-motif	TGACG	320	5	+	Hordeum vulgare	MeJA responsive element
AhSBT70	CAT-box	GCCACT	285	6	-	Arabidopsis thaliana	Meristem expression
AhSBT70	AACA_motif	TAACAAACTCCA	32	11	-	Oryza sativa	Endosperm expression
AhSBT71	CGTCA-motif	CGTCA	71	5	+	Hordeum vulgare	MeJA responsive element
AhSBT71	CGTCA-motif	CGTCA	345	5	+	Hordeum vulgare	MeJA responsive element
AhSBT71	Box 4	ATTAAT	1257	6	-	Petroselinum crispum	Light responsive element
AhSBT71	Box 4	ATTAAT	1778	6	-	Petroselinum crispum	Light responsive element
AhSBT71	TGACG-motif	TGACG	71	5	-	Hordeum vulgare	MeJA responsive element
AhSBT71	TGACG-motif	TGACG	345	5	-	Hordeum vulgare	MeJA responsive element
AhSBT71	P-box	CCTTTTG	972	7	+	Oryza sativa	Gibberellin responsive element
AhSBT71	Box II	TGGTAATAA	1371	9	+	Solanum tuberosum	Light responsive element
AhSBT71	Box II	TGGTAATAA	1383	9	+	Solanum tuberosum	Light responsive element
AhSBT71	O2-site	GATGATGTGG	347	9	-	Zea mays	Zein metabolism
AhSBT71	TCT-motif	TCTTAC	505	6	-	Arabidopsis thaliana	Light responsive element
AhSBT71	LTR	CCGAAA	110	6	+	Hordeum vulgare	Low temperature responsive element
AhSBT71	LTR	CCGAAA	1714	6	-	Hordeum vulgare	Low temperature responsive element
AhSBT71	ABRE	ACGTG	1133	5	-	Arabidopsis thaliana	Abscisic acid responsive element
AhSBT71	TATC-box	TATCCCA	1532	7	-	Oryza sativa	Gibberellin responsive element
AhSBT71	I-box	cCATATCCAAT	1524	10	-	Flaveria trinervia	Light responsive element
AhSBT71	TCCC-motif	TCTCCCT	849	7	+	Spinacia oleracea	Light responsive element
AhSBT71	MBS	CAACTG	404	6	+	Arabidopsis thaliana	Drought responsive element
AhSBT71	TGA-element	AACGAC	663	6	-	Brassica oleracea	auxin-responsive element
AhSBT71	G-Box	CACGTT	1133	6	+	Pisum sativum	Light responsive element
AhSBT72	I-box	GTATAAGGCC	106	9	-	Larix laricina	Light responsive element
AhSBT72	G-Box	CACGTG	949	6	+	Pisum sativum	Light responsive element
AhSBT72	AE-box	AGAAACTT	828	8	+	Arabidopsis thaliana	Light responsive element
AhSBT72	GT1-motif	GGTTAAT	1662	7	-	Avena sativa	Light responsive element
AhSBT72	GT1-motif	GGTTAA	1663	6	-	Arabidopsis thaliana	Light responsive element
AhSBT72	LTR	CCGAAA	262	6	-	Hordeum vulgare	Low temperature responsive element
AhSBT72	TCT-motif	TCTTAC	453	6	+	Arabidopsis thaliana	Light responsive element
AhSBT72	TCT-motif	TCTTAC	675	6	+	Arabidopsis thaliana	Light responsive element
AhSBT72	ABRE	ACGTG	911	5	+	Arabidopsis thaliana	Abscisic acid responsive element
AhSBT72	ABRE	GCAACGTGTC	947	9	+	Hordeum vulgare	Abscisic acid responsive element
AhSBT72	ABRE	CACGTG	949	6	+	Arabidopsis thaliana	Abscisic acid responsive element
AhSBT72	ABRE	ACGTG	950	5	+	Arabidopsis thaliana	Abscisic acid responsive element
AhSBT72	G-box	CACGTC	910	6	-	Zea mays	Light responsive element
AhSBT72	G-box	ACACGTG(G/t)CACC	944	10.5	-	Lycopersicon esculentum	Light responsive element
AhSBT72	G-box	tgACACGTGGCA	946	12	-	Lycopersicon esculentum	Light responsive element
AhSBT72	G-box	ACACGTGGC	947	9	-	Brassica napus	Light responsive element
AhSBT72	G-box	CACGTG	949	6	+	Arabidopsis thaliana	Light responsive element
AhSBT72	TCA-element	TCAGAAGAGG	1327	9	-	Brassica oleracea	Salicylic acid responsive element
AhSBT72	TCA-element	CCATCTTTTT	1477	9	+	Nicotiana tabacum	Salicylic acid responsive element
AhSBT72	TGACG-motif	TGACG	909	5	+	Hordeum vulgare	MeJA responsive element
AhSBT72	GATA-motif	AAGATAAGATT	634	10	-	Arabidopsis thaliana	Light responsive element
AhSBT72	LAMP-element	CTTTATCA	817	8	+	Pisum sativum	Light responsive element
AhSBT72	O2-site	GATGA(C/T)(A/G)TG(A/G)	907	8	+	Zea mays	Zein metabolism
AhSBT72	CGTCA-motif	CGTCA	909	5	-	Hordeum vulgare	MeJA responsive element
AhSBT72	Box 4	ATTAAT	134	6	+	Petroselinum crispum	Light responsive element
AhSBT72	TC-rich repeats	GTTTTCTTAC	449	9	+	Nicotiana tabacum	Defense and stress responsive element
AhSBT73	TCCC-motif	TCTCCCT	586	7	-	Spinacia oleracea	Light responsive element
AhSBT73	TATC-box	TATCCCA	791	7	+	Oryza sativa	Gibberellin responsive element
AhSBT73	TGA-box	TGACGTAA	1103	8	-	Glycine max	Auxin responsive element
AhSBT73	TGACG-motif	TGACG	1106	5	-	Hordeum vulgare	MeJA responsive element
AhSBT73	GCN4_motif	TGAGTCA	1063	7	+	Oryza sativa	Endosperm expression
AhSBT73	Box II	TGGTAATAA	1646	9	-	Solanum tuberosum	Light responsive element
AhSBT73	circadian	CAAAGATATC	1431	9	+	Lycopersicon esculentum	Circadian control
AhSBT73	CGTCA-motif	CGTCA	1106	5	+	Hordeum vulgare	MeJA responsive element
AhSBT73	Box 4	ATTAAT	23	6	+	Petroselinum crispum	Light responsive element
AhSBT73	Box 4	ATTAAT	438	6	+	Petroselinum crispum	Light responsive element
AhSBT73	Box 4	ATTAAT	1547	6	-	Petroselinum crispum	Light responsive element
AhSBT73	Box 4	ATTAAT	1620	6	-	Petroselinum crispum	Light responsive element
AhSBT73	GA-motif	ATAGATAA	1359	8	-	Arabidopsis thaliana	Light responsive element
AhSBT74	AE-box	AGAAACTT	1848	8	+	Arabidopsis thaliana	Light responsive element
AhSBT74	ATC-motif	AGCTATCCA	398	9	+	Arabidopsis thaliana	Light responsive element
AhSBT74	ATC-motif	AGTAATCT	626	8	-	Spinacia oleracea	Light responsive element
AhSBT74	TCT-motif	TCTTAC	150	6	-	Arabidopsis thaliana	Light responsive element
AhSBT74	TCT-motif	TCTTAC	875	6	+	Arabidopsis thaliana	Light responsive element
AhSBT74	TGA-element	AACGAC	1247	6	+	Brassica oleracea	auxin-responsive element
AhSBT74	CGTCA-motif	CGTCA	457	5	+	Hordeum vulgare	MeJA responsive element
AhSBT74	CGTCA-motif	CGTCA	1015	5	+	Hordeum vulgare	MeJA responsive element
AhSBT74	Box 4	ATTAAT	1945	6	-	Petroselinum crispum	Light responsive element
AhSBT74	TC-rich repeats	GTTTTCTTAC	766	9	-	Nicotiana tabacum	Defense and stress responsive element
AhSBT74	circadian	CAAAGATATC	395	9	+	Lycopersicon esculentum	Circadian control
AhSBT74	circadian	CAAAGATATC	1385	9	+	Lycopersicon esculentum	Circadian control
AhSBT74	TGACG-motif	TGACG	457	5	-	Hordeum vulgare	MeJA responsive element
AhSBT74	TGACG-motif	TGACG	1015	5	-	Hordeum vulgare	MeJA responsive element
AhSBT74	GATA-motif	AAGATAAGATT	6	10	+	Arabidopsis thaliana	Light responsive element
AhSBT74	ACE	CTAACGTATT	1093	9	+	Petroselinum crispum	Light responsive element
AhSBT75	Pc-CMA2c	GCCCACGCA	1408	9	-	Pisum sativum	Light responsive element
AhSBT75	TATC-box	TATCCCA	258	7	-	Oryza sativa	Gibberellin responsive element
AhSBT75	I-box	AGATAAGG	1349	8	-	Triticum aestivum	Light responsive element
AhSBT75	TGA-element	AACGAC	1104	6	-	Brassica oleracea	auxin-responsive element
AhSBT75	TCT-motif	TCTTAC	811	6	+	Arabidopsis thaliana	Light responsive element
AhSBT75	LTR	CCGAAA	281	6	+	Hordeum vulgare	Low temperature responsive element
AhSBT75	GATA-motif	AAGGATAAGG	1349	9	-	Solanum tuberosum	Light responsive element
AhSBT75	chs-CMA2a	TCACTTGA	432	8	-	Petroselinum crispum	Light responsive element
AhSBT75	TGACG-motif	TGACG	186	5	-	Hordeum vulgare	MeJA responsive element
AhSBT75	Box 4	ATTAAT	659	6	+	Petroselinum crispum	Light responsive element
AhSBT75	Box 4	ATTAAT	757	6	+	Petroselinum crispum	Light responsive element
AhSBT75	Box 4	ATTAAT	1704	6	-	Petroselinum crispum	Light responsive element
AhSBT75	Box 4	ATTAAT	1903	6	-	Petroselinum crispum	Light responsive element
AhSBT75	CGTCA-motif	CGTCA	186	5	+	Hordeum vulgare	MeJA responsive element
AhSBT76	I-box	atGATAAGGTC	449	10	+	Helianthus annuus	Light responsive element
AhSBT76	AT1-motif	AATTATTTTTTATT	119	13	+	Solanum tuberosum	Light responsive element
AhSBT76	MBS	CAACTG	740	6	+	Arabidopsis thaliana	Drought responsive element
AhSBT76	MBS	CAACTG	1047	6	+	Arabidopsis thaliana	Drought responsive element
AhSBT76	G-Box	CACGTT	1535	6	+	Pisum sativum	Light responsive element
AhSBT76	GT1-motif	GGTTAA	273	6	-	Arabidopsis thaliana	Light responsive element
AhSBT76	GT1-motif	GGTTAAT	444	7	+	Avena sativa	Light responsive element
AhSBT76	GT1-motif	GGTTAAT	1274	7	-	Avena sativa	Light responsive element
AhSBT76	GT1-motif	GGTTAA	1275	6	-	Arabidopsis thaliana	Light responsive element
AhSBT76	LTR	CCGAAA	660	6	-	Hordeum vulgare	Low temperature responsive element
AhSBT76	LTR	CCGAAA	1667	6	+	Hordeum vulgare	Low temperature responsive element
AhSBT76	ABRE	ACGTG	1535	5	-	Arabidopsis thaliana	Abscisic acid responsive element
AhSBT76	G-box	TAACACGTAG	848	9	-	Brassica oleracea	Light responsive element
AhSBT76	TGACG-motif	TGACG	459	5	-	Hordeum vulgare	MeJA responsive element
AhSBT76	CAT-box	GCCACT	266	6	+	Arabidopsis thaliana	Meristem expression
AhSBT76	GCN4_motif	TGAGTCA	411	7	-	Oryza sativa	Endosperm expression
AhSBT76	CGTCA-motif	CGTCA	459	5	+	Hordeum vulgare	MeJA responsive element
AhSBT76	Box 4	ATTAAT	642	6	+	Petroselinum crispum	Light responsive element
AhSBT76	Box 4	ATTAAT	821	6	+	Petroselinum crispum	Light responsive element
AhSBT76	Gap-box	CAAATGAA(A/G)A	1325	9.5	-	Arabidopsis thaliana	Light responsive element
AhSBT77	GARE-motif	TCTGTTG	1002	7	-	Brassica oleracea	Gibberellin responsive element
AhSBT77	I-box	cCATATCCAAT	1353	10	-	Flaveria trinervia	Light responsive element
AhSBT77	MBS	CAACTG	903	6	+	Arabidopsis thaliana	Drought responsive element
AhSBT77	ABRE	AACCCGG	1499	7	-	Arabidopsis thaliana	Abscisic acid responsive element
AhSBT77	TCT-motif	TCTTAC	465	6	-	Arabidopsis thaliana	Light responsive element
AhSBT77	TCT-motif	TCTTAC	1033	6	+	Arabidopsis thaliana	Light responsive element
AhSBT77	AE-box	AGAAACAA	617	8	+	Arabidopsis thaliana	Light responsive element
AhSBT77	GATA-motif	AAGATAAGATT	1093	10	+	Arabidopsis thaliana	Light responsive element
AhSBT77	GATA-motif	GATAGGG	1892	7	-	Pisum sativum	Light responsive element
AhSBT77	P-box	CCTTTTG	319	7	+	Oryza sativa	Gibberellin responsive element
AhSBT77	MRE	AACCTAA	367	7	+	Petroselinum crispum	Light responsive element
AhSBT77	CAT-box	GCCACT	44	6	+	Arabidopsis thaliana	Meristem expression
AhSBT77	AuxRR-core	GGTCCAT	1360	7	-	Nicotiana tabacum	Auxin responsive element
AhSBT77	Box 4	ATTAAT	1757	6	-	Petroselinum crispum	Light responsive element
AhSBT77	TC-rich repeats	ATTCTCTAAC	465	9	-	Nicotiana tabacum	Defense and stress responsive element
AhSBT78	GCN4_motif	TGAGTCA	1083	7	+	Oryza sativa	Endosperm expression
AhSBT78	MRE	AACCTAA	1326	7	-	Petroselinum crispum	Light responsive element
AhSBT78	TGACG-motif	TGACG	153	5	-	Hordeum vulgare	MeJA responsive element
AhSBT78	TGACG-motif	TGACG	1022	5	-	Hordeum vulgare	MeJA responsive element
AhSBT78	Box 4	ATTAAT	1945	6	-	Petroselinum crispum	Light responsive element
AhSBT78	CGTCA-motif	CGTCA	153	5	+	Hordeum vulgare	MeJA responsive element
AhSBT78	CGTCA-motif	CGTCA	1022	5	+	Hordeum vulgare	MeJA responsive element
AhSBT78	SARE	TTCGACCATCTT	347	11	+	Nicotiana tabacum	Salicylic acid responsive element
AhSBT78	TCCC-motif	TCTCCCT	1527	7	+	Spinacia oleracea	Light responsive element
AhSBT78	G-Box	CACGTGAAA	132	9	-	Pisum sativum	Light responsive element
AhSBT78	G-Box	CACGTG	135	6	+	Pisum sativum	Light responsive element
AhSBT78	G-Box	CACGTG	1351	6	-	Pisum sativum	Light responsive element
AhSBT78	MBS	CAACTG	763	6	-	Arabidopsis thaliana	Drought responsive element
AhSBT78	MBS	CAACTG	1068	6	+	Arabidopsis thaliana	Drought responsive element
AhSBT78	ABRE	CACGTG	135	6	+	Arabidopsis thaliana	Abscisic acid responsive element
AhSBT78	ABRE	ACGTG	136	5	+	Arabidopsis thaliana	Abscisic acid responsive element
AhSBT78	ABRE	ACGTG	377	5	-	Arabidopsis thaliana	Abscisic acid responsive element
AhSBT78	ABRE	ACGTG	476	5	-	Arabidopsis thaliana	Abscisic acid responsive element
AhSBT78	ABRE	ACGTG	646	5	-	Arabidopsis thaliana	Abscisic acid responsive element
AhSBT78	ABRE	ACGTG	745	5	-	Arabidopsis thaliana	Abscisic acid responsive element
AhSBT78	ABRE	CACGTG	1351	6	-	Arabidopsis thaliana	Abscisic acid responsive element
AhSBT78	ABRE	ACGTG	1352	5	+	Arabidopsis thaliana	Abscisic acid responsive element
AhSBT78	TCA-element	CCATCTTTTT	109	9	+	Nicotiana tabacum	Salicylic acid responsive element
AhSBT78	G-box	CACGTG	135	6	+	Arabidopsis thaliana	Light responsive element
AhSBT78	G-box	TACGTG	377	6	-	Arabidopsis thaliana	Light responsive element
AhSBT78	G-box	TACGTG	476	6	-	Arabidopsis thaliana	Light responsive element
AhSBT78	G-box	TACGTG	646	6	-	Arabidopsis thaliana	Light responsive element
AhSBT78	G-box	TACGTG	745	6	-	Arabidopsis thaliana	Light responsive element
AhSBT78	G-box	CACGTG	1351	6	-	Arabidopsis thaliana	Light responsive element
AhSBT79	TCT-motif	TCTTAC	1835	6	+	Arabidopsis thaliana	Light responsive element
AhSBT79	LTR	CCGAAA	668	6	+	Hordeum vulgare	Low temperature responsive element
AhSBT79	LTR	CCGAAA	766	6	+	Hordeum vulgare	Low temperature responsive element
AhSBT79	LTR	CCGAAA	811	6	+	Hordeum vulgare	Low temperature responsive element
AhSBT79	GARE-motif	TCTGTTG	289	7	+	Brassica oleracea	Gibberellin responsive element
AhSBT79	AT1-motif	AATTATTTTTTATT	1536	13	+	Solanum tuberosum	Light responsive element
AhSBT79	AT1-motif	AATTATTTTTTATT	1563	14	+	Solanum tuberosum	Light responsive element
AhSBT79	I-box	AGATAAGG	130	8	-	Triticum aestivum	Light responsive element
AhSBT79	I-box	cCATATCCAAT	161	10	+	Flaveria trinervia	Light responsive element
AhSBT79	CGTCA-motif	CGTCA	109	5	+	Hordeum vulgare	MeJA responsive element
AhSBT79	TC-rich repeats	GTTTTCTTAC	58	9	+	Nicotiana tabacum	Defense and stress responsive element
AhSBT79	chs-CMA2a	TCACTTGA	1046	8	-	Petroselinum crispum	Light responsive element
AhSBT79	GATA-motif	GATAGGA	45	7	+	Arabidopsis thaliana	Light responsive element
AhSBT79	GATA-motif	AAGATAAGATT	1690	10	-	Arabidopsis thaliana	Light responsive element
AhSBT79	TGACG-motif	TGACG	109	5	-	Hordeum vulgare	MeJA responsive element
AhSBT79	ABRE	ACGTG	316	5	+	Arabidopsis thaliana	Abscisic acid responsive element
AhSBT79	ABRE	ACGTG	778	5	+	Arabidopsis thaliana	Abscisic acid responsive element
AhSBT79	GT1-motif	GGTTAA	418	6	-	Arabidopsis thaliana	Light responsive element
AhSBT79	ATCT-motif	AATCTAATCC	9	9	+	Pisum sativum	Light responsive element
AhSBT79	G-Box	CACGTT	315	6	-	Pisum sativum	Light responsive element
AhSBT79	G-Box	CACGTT	777	6	-	Pisum sativum	Light responsive element
AhSBT79	TGA-element	AACGAC	1120	6	+	Brassica oleracea	auxin-responsive element
AhSBT79	Box 4	ATTAAT	90	6	+	Petroselinum crispum	Light responsive element
AhSBT79	Box 4	ATTAAT	98	6	+	Petroselinum crispum	Light responsive element
AhSBT79	Box 4	ATTAAT	233	6	+	Petroselinum crispum	Light responsive element
AhSBT79	Box 4	ATTAAT	1369	6	-	Petroselinum crispum	Light responsive element
AhSBT79	Box 4	ATTAAT	1583	6	-	Petroselinum crispum	Light responsive element
AhSBT79	Box 4	ATTAAT	1673	6	-	Petroselinum crispum	Light responsive element
AhSBT79	circadian	CAAAGATATC	453	10	-	Lycopersicon esculentum	Circadian control
AhSBT79	GCN4_motif	TGAGTCA	819	7	-	Oryza sativa	Endosperm expression
AhSBT79	CAT-box	GCCACT	1245	6	-	Arabidopsis thaliana	Meristem expression
AhSBT79	LAMP-element	CTTTATCA	1208	8	-	Pisum sativum	Light responsive element
AhSBT80	I-box	atGATAAGGTC	446	10	+	Helianthus annuus	Light responsive element
AhSBT80	I-box	AGATAAGG	447	8	+	Triticum aestivum	Light responsive element
AhSBT80	AT1-motif	AATTATTTTTTATT	788	13	+	Solanum tuberosum	Light responsive element
AhSBT80	AT1-motif	AATTATTTTTTATT	940	13	+	Solanum tuberosum	Light responsive element
AhSBT80	AT1-motif	AATTATTTTTTATT	985	13	-	Solanum tuberosum	Light responsive element
AhSBT80	TCA-element	CCATCTTTTT	1429	9	-	Nicotiana tabacum	Salicylic acid responsive element
AhSBT80	LTR	CCGAAA	1956	6	-	Hordeum vulgare	Low temperature responsive element
AhSBT80	TCT-motif	TCTTAC	864	6	-	Arabidopsis thaliana	Light responsive element
AhSBT80	GT1-motif	GGTTAA	1069	6	+	Arabidopsis thaliana	Light responsive element
AhSBT80	GATA-motif	AAGGATAAGG	445	9	+	Solanum tuberosum	Light responsive element
AhSBT80	P-box	CCTTTTG	563	7	+	Oryza sativa	Gibberellin responsive element
AhSBT80	P-box	CCTTTTG	1806	7	+	Oryza sativa	Gibberellin responsive element
AhSBT80	Box 4	ATTAAT	142	6	+	Petroselinum crispum	Light responsive element
AhSBT80	Box 4	ATTAAT	298	6	+	Petroselinum crispum	Light responsive element
AhSBT80	Box 4	ATTAAT	968	6	+	Petroselinum crispum	Light responsive element
AhSBT80	Box 4	ATTAAT	975	6	+	Petroselinum crispum	Light responsive element
AhSBT80	Box 4	ATTAAT	979	6	+	Petroselinum crispum	Light responsive element
AhSBT80	Box 4	ATTAAT	1170	6	-	Petroselinum crispum	Light responsive element
AhSBT80	Box 4	ATTAAT	1319	6	-	Petroselinum crispum	Light responsive element
AhSBT81	AT1-motif	AATTATTTTTTATT	1490	13	+	Solanum tuberosum	Light responsive element
AhSBT81	TCCC-motif	TCTCCCT	1337	7	+	Spinacia oleracea	Light responsive element
AhSBT81	TGA-element	AACGAC	433	6	-	Brassica oleracea	auxin-responsive element
AhSBT81	GT1-motif	GGTTAA	1777	6	+	Arabidopsis thaliana	Light responsive element
AhSBT81	GT1-motif	GGTTAA	1876	6	+	Arabidopsis thaliana	Light responsive element
AhSBT81	ABRE	CGTACGTGCA	135	9	+	Hordeum vulgare	Abscisic acid responsive element
AhSBT81	ABRE	ACGTG	266	5	+	Arabidopsis thaliana	Abscisic acid responsive element
AhSBT81	ABRE	CGCACGTGTC	1176	9	+	Hordeum vulgare	Abscisic acid responsive element
AhSBT81	TCA-element	CCATCTTTTT	1341	9	+	Nicotiana tabacum	Salicylic acid responsive element
AhSBT81	ATCT-motif	AATCTAATCC	1650	9	-	Pisum sativum	Light responsive element
AhSBT81	Sp1	GGGCGG	400	6	-	Oryza sativa	Light responsive element
AhSBT81	G-box	CACGTC	265	6	-	Zea mays	Light responsive element
AhSBT81	G-box	CACGAC	489	6	-	Zea mays	Light responsive element
AhSBT81	TGACG-motif	TGACG	961	5	+	Hordeum vulgare	MeJA responsive element
AhSBT81	TGACG-motif	TGACG	1741	5	+	Hordeum vulgare	MeJA responsive element
AhSBT81	Box 4	ATTAAT	701	6	+	Petroselinum crispum	Light responsive element
AhSBT81	Box 4	ATTAAT	1589	6	-	Petroselinum crispum	Light responsive element
AhSBT81	Box 4	ATTAAT	1708	6	-	Petroselinum crispum	Light responsive element
AhSBT81	TC-rich repeats	GTTTTCTTAC	1474	9	+	Nicotiana tabacum	Defense and stress responsive element
AhSBT81	CGTCA-motif	CGTCA	961	5	-	Hordeum vulgare	MeJA responsive element
AhSBT81	CGTCA-motif	CGTCA	1741	5	-	Hordeum vulgare	MeJA responsive element
AhSBT82	G-Box	TCCACATGGCA	282	10	+	Triticum aestivum	Light responsive element
AhSBT82	G-Box	CACGTG	811	6	+	Pisum sativum	Light responsive element
AhSBT82	GT1-motif	GGTTAA	1284	6	-	Arabidopsis thaliana	Light responsive element
AhSBT82	TCT-motif	TCTTAC	1658	6	-	Arabidopsis thaliana	Light responsive element
AhSBT82	TCT-motif	TCTTAC	1931	6	-	Arabidopsis thaliana	Light responsive element
AhSBT82	ABRE	GACACGTGGC	809	9	+	Triticum aestivum	Abscisic acid responsive element
AhSBT82	ABRE	CACGTG	811	6	+	Arabidopsis thaliana	Abscisic acid responsive element
AhSBT82	ABRE	ACGTG	812	5	+	Arabidopsis thaliana	Abscisic acid responsive element
AhSBT82	AAAC-motif	CAATCAAAACCT	1148	11	+	Spinacia oleracea	Light responsive element
AhSBT82	G-box	CACGTG	811	6	+	Arabidopsis thaliana	Light responsive element
AhSBT82	ACE	CTAACGTATT	1084	9	-	Petroselinum crispum	Light responsive element
AhSBT82	Box 4	ATTAAT	1053	6	-	Petroselinum crispum	Light responsive element
AhSBT82	Box 4	ATTAAT	1474	6	-	Petroselinum crispum	Light responsive element
AhSBT82	Box 4	ATTAAT	1718	6	-	Petroselinum crispum	Light responsive element
AhSBT83	LAMP-element	CTTTATCA	926	8	-	Pisum sativum	Light responsive element
AhSBT83	TGACG-motif	TGACG	448	5	-	Hordeum vulgare	MeJA responsive element
AhSBT83	TGACG-motif	TGACG	918	5	-	Hordeum vulgare	MeJA responsive element
AhSBT83	TGACG-motif	TGACG	1276	5	-	Hordeum vulgare	MeJA responsive element
AhSBT83	GCN4_motif	TGAGTCA	1440	7	+	Oryza sativa	Endosperm expression
AhSBT83	ACE	CTAACGTATT	1770	9	+	Petroselinum crispum	Light responsive element
AhSBT83	CGTCA-motif	CGTCA	448	5	+	Hordeum vulgare	MeJA responsive element
AhSBT83	CGTCA-motif	CGTCA	918	5	+	Hordeum vulgare	MeJA responsive element
AhSBT83	CGTCA-motif	CGTCA	1276	5	+	Hordeum vulgare	MeJA responsive element
AhSBT83	TC-rich repeats	ATTCTCTAAC	1667	9	+	Nicotiana tabacum	Defense and stress responsive element
AhSBT83	Box 4	ATTAAT	201	6	+	Petroselinum crispum	Light responsive element
AhSBT83	Box 4	ATTAAT	217	6	+	Petroselinum crispum	Light responsive element
AhSBT83	Box 4	ATTAAT	759	6	+	Petroselinum crispum	Light responsive element
AhSBT83	Box 4	ATTAAT	773	6	+	Petroselinum crispum	Light responsive element
AhSBT83	Box 4	ATTAAT	1900	6	-	Petroselinum crispum	Light responsive element
AhSBT83	Box 4	ATTAAT	1906	6	-	Petroselinum crispum	Light responsive element
AhSBT83	Box 4	ATTAAT	1910	6	-	Petroselinum crispum	Light responsive element
AhSBT83	TCCC-motif	TCTCCCT	1371	7	-	Spinacia oleracea	Light responsive element
AhSBT83	AT1-motif	AATTATTTTTTATT	1705	13	+	Solanum tuberosum	Light responsive element
AhSBT83	G-box	TACGTG	546	6	-	Arabidopsis thaliana	Light responsive element
AhSBT83	GT1-motif	GGTTAAT	1941	7	-	Avena sativa	Light responsive element
AhSBT83	GT1-motif	GGTTAA	1942	6	-	Arabidopsis thaliana	Light responsive element
AhSBT83	LTR	CCGAAA	424	6	+	Hordeum vulgare	Low temperature responsive element
AhSBT83	LTR	CCGAAA	907	6	-	Hordeum vulgare	Low temperature responsive element
AhSBT83	ABRE	ACGTG	546	5	-	Arabidopsis thaliana	Abscisic acid responsive element
AhSBT84	MRE	AACCTAA	256	7	-	Petroselinum crispum	Light responsive element
AhSBT84	TGACG-motif	TGACG	516	5	-	Hordeum vulgare	MeJA responsive element
AhSBT84	TGACG-motif	TGACG	1350	5	-	Hordeum vulgare	MeJA responsive element
AhSBT84	GATA-motif	GATAGGA	699	7	+	Arabidopsis thaliana	Light responsive element
AhSBT84	GATA-motif	AAGATAAGATT	1364	10	+	Arabidopsis thaliana	Light responsive element
AhSBT84	O2-site	GATGATGTGG	305	9	+	Zea mays	Zein metabolism
AhSBT84	Box 4	ATTAAT	586	6	+	Petroselinum crispum	Light responsive element
AhSBT84	Box 4	ATTAAT	971	6	+	Petroselinum crispum	Light responsive element
AhSBT84	Box 4	ATTAAT	1157	6	-	Petroselinum crispum	Light responsive element
AhSBT84	Box 4	ATTAAT	1236	6	-	Petroselinum crispum	Light responsive element
AhSBT84	Box 4	ATTAAT	1257	6	-	Petroselinum crispum	Light responsive element
AhSBT84	Box 4	ATTAAT	1587	6	-	Petroselinum crispum	Light responsive element
AhSBT84	Box 4	ATTAAT	1846	6	-	Petroselinum crispum	Light responsive element
AhSBT84	CGTCA-motif	CGTCA	516	5	+	Hordeum vulgare	MeJA responsive element
AhSBT84	CGTCA-motif	CGTCA	1350	5	+	Hordeum vulgare	MeJA responsive element
AhSBT84	AT1-motif	AATTATTTTTTATT	460	13	+	Solanum tuberosum	Light responsive element
AhSBT84	AT1-motif	AATTATTTTTTATT	1909	13	-	Solanum tuberosum	Light responsive element
AhSBT84	ABRE	ACGTG	1348	5	-	Arabidopsis thaliana	Abscisic acid responsive element
AhSBT84	LTR	CCGAAA	286	6	-	Hordeum vulgare	Low temperature responsive element
AhSBT84	G-box	CACGTC	1348	6	+	Zea mays	Light responsive element
AhSBT84	TCA-element	CCATCTTTTT	694	9	-	Nicotiana tabacum	Salicylic acid responsive element
AhSBT85	AT1-motif	AATTATTTTTTATT	1601	13	-	Solanum tuberosum	Light responsive element
AhSBT85	ATCT-motif	AATCTAATCC	1801	9	+	Pisum sativum	Light responsive element
AhSBT85	chs-CMA1a	TTACTTAA	652	8	-	Daucus carota	Light responsive element
AhSBT85	TGACG-motif	TGACG	1884	5	+	Hordeum vulgare	MeJA responsive element
AhSBT85	TC-rich repeats	ATTCTCTAAC	1413	9	+	Nicotiana tabacum	Defense and stress responsive element
AhSBT85	Box 4	ATTAAT	1046	6	-	Petroselinum crispum	Light responsive element
AhSBT85	Box 4	ATTAAT	1297	6	-	Petroselinum crispum	Light responsive element
AhSBT85	Box 4	ATTAAT	1471	6	-	Petroselinum crispum	Light responsive element
AhSBT85	Box 4	ATTAAT	1732	6	-	Petroselinum crispum	Light responsive element
AhSBT85	CGTCA-motif	CGTCA	1884	5	-	Hordeum vulgare	MeJA responsive element
AhSBT86	TGACG-motif	TGACG	1827	5	-	Hordeum vulgare	MeJA responsive element
AhSBT86	GATA-motif	AAGGATAAGG	162	9	+	Solanum tuberosum	Light responsive element
AhSBT86	CGTCA-motif	CGTCA	1827	5	+	Hordeum vulgare	MeJA responsive element
AhSBT86	Box 4	ATTAAT	411	6	+	Petroselinum crispum	Light responsive element
AhSBT86	Box 4	ATTAAT	418	6	+	Petroselinum crispum	Light responsive element
AhSBT86	TC-rich repeats	ATTCTCTAAC	1855	9	+	Nicotiana tabacum	Defense and stress responsive element
AhSBT86	I-box	cCATATCCAAT	1890	10	+	Flaveria trinervia	Light responsive element
AhSBT86	TATC-box	TATCCCA	1893	7	+	Oryza sativa	Gibberellin responsive element
AhSBT86	GARE-motif	TCTGTTG	568	7	-	Brassica oleracea	Gibberellin responsive element
AhSBT86	G-Box	CACGTT	1429	6	-	Pisum sativum	Light responsive element
AhSBT86	AE-box	AGAAACTT	623	8	-	Arabidopsis thaliana	Light responsive element
AhSBT86	ATC-motif	AGTAATCT	1085	8	+	Spinacia oleracea	Light responsive element
AhSBT86	TCT-motif	TCTTAC	867	6	+	Arabidopsis thaliana	Light responsive element
AhSBT86	TCT-motif	TCTTAC	1778	6	+	Arabidopsis thaliana	Light responsive element
AhSBT86	LTR	CCGAAA	976	6	+	Hordeum vulgare	Low temperature responsive element
AhSBT86	ABRE	ACGTG	1430	5	+	Arabidopsis thaliana	Abscisic acid responsive element
AhSBT86	G-box	TAAACGTG	1427	8	+	Brassica oleracea	Light responsive element
AhSBT86	TCA-element	CCATCTTTTT	1379	9	-	Nicotiana tabacum	Salicylic acid responsive element
AhSBT86	ATCT-motif	AATCTAATCC	1304	9	-	Pisum sativum	Light responsive element
AhSBT87	GATA-motif	AAGATAAGATT	32	10	+	Arabidopsis thaliana	Light responsive element
AhSBT87	P-box	CCTTTTG	385	7	+	Oryza sativa	Gibberellin responsive element
AhSBT87	CAG-motif	GAAAGGCAGAC	480	10	-	Arabidopsis thaliana	Light responsive element
AhSBT87	O2-site	GATGATGTGG	272	9	-	Zea mays	Zein metabolism
AhSBT87	O2-site	GATGATGTGG	800	9	+	Zea mays	Zein metabolism
AhSBT87	Box 4	ATTAAT	44	6	+	Petroselinum crispum	Light responsive element
AhSBT87	Box 4	ATTAAT	713	6	+	Petroselinum crispum	Light responsive element
AhSBT87	Box 4	ATTAAT	1741	6	-	Petroselinum crispum	Light responsive element
AhSBT87	GARE-motif	TCTGTTG	655	7	-	Brassica oleracea	Gibberellin responsive element
AhSBT87	TATC-box	TATCCCA	563	7	-	Oryza sativa	Gibberellin responsive element
AhSBT87	MSA-like	TCCAACGGT	285	9	-	Catharanthus roseus	Cell cycle regulation
AhSBT87	MBS	CAACTG	590	6	+	Arabidopsis thaliana	Drought responsive element
AhSBT87	LTR	CCGAAA	136	6	-	Hordeum vulgare	Low temperature responsive element
AhSBT87	TCT-motif	TCTTAC	98	6	-	Arabidopsis thaliana	Light responsive element
AhSBT87	TCT-motif	TCTTAC	456	6	-	Arabidopsis thaliana	Light responsive element
AhSBT87	ABRE	TACGGTC	465	7	+	Arabidopsis thaliana	Abscisic acid responsive element
AhSBT87	ABRE	ACGTG	1668	5	-	Arabidopsis thaliana	Abscisic acid responsive element
AhSBT87	G-box	TACGTG	1668	6	-	Arabidopsis thaliana	Light responsive element
AhSBT88	CGTCA-motif	CGTCA	1804	5	+	Hordeum vulgare	MeJA responsive element
AhSBT88	Box 4	ATTAAT	224	6	+	Petroselinum crispum	Light responsive element
AhSBT88	Box 4	ATTAAT	417	6	+	Petroselinum crispum	Light responsive element
AhSBT88	Box 4	ATTAAT	1164	6	-	Petroselinum crispum	Light responsive element
AhSBT88	Box 4	ATTAAT	1474	6	-	Petroselinum crispum	Light responsive element
AhSBT88	Box 4	ATTAAT	1512	6	-	Petroselinum crispum	Light responsive element
AhSBT88	TGACG-motif	TGACG	1804	5	-	Hordeum vulgare	MeJA responsive element
AhSBT88	GATA-motif	AAGATAAGATT	1430	10	+	Arabidopsis thaliana	Light responsive element
AhSBT88	G-box	CACGTG	389	6	+	Arabidopsis thaliana	Light responsive element
AhSBT88	G-box	TACGTG	1939	6	+	Arabidopsis thaliana	Light responsive element
AhSBT88	TCT-motif	TCTTAC	134	6	+	Arabidopsis thaliana	Light responsive element
AhSBT88	ABRE	ACGTG	98	5	-	Arabidopsis thaliana	Abscisic acid responsive element
AhSBT88	ABRE	CACGTG	389	6	+	Arabidopsis thaliana	Abscisic acid responsive element
AhSBT88	ABRE	ACGTG	390	5	+	Arabidopsis thaliana	Abscisic acid responsive element
AhSBT88	ABRE	ACGTG	1940	5	+	Arabidopsis thaliana	Abscisic acid responsive element
AhSBT88	MBS	CAACTG	664	6	-	Arabidopsis thaliana	Drought responsive element
AhSBT88	TGA-element	AACGAC	726	6	-	Brassica oleracea	auxin-responsive element
AhSBT88	G-Box	CACGTT	98	6	+	Pisum sativum	Light responsive element
AhSBT88	G-Box	CACGTG	389	6	+	Pisum sativum	Light responsive element
AhSBT88	TCCC-motif	TCTCCCT	1594	7	+	Spinacia oleracea	Light responsive element
AhSBT88	GARE-motif	TCTGTTG	1313	7	-	Brassica oleracea	Gibberellin responsive element
AhSBT89	TCCC-motif	TCTCCCT	69	7	-	Spinacia oleracea	Light responsive element
AhSBT89	3-AF1 binding site	TAAGAGAGGAA	577	10	+	Solanum tuberosum	Light responsive element
AhSBT89	GT1-motif	GGTTAA	25	6	-	Arabidopsis thaliana	Light responsive element
AhSBT89	ABRE	ACGTG	824	5	-	Arabidopsis thaliana	Abscisic acid responsive element
AhSBT89	ABRE	ACGTG	947	5	+	Arabidopsis thaliana	Abscisic acid responsive element
AhSBT89	ABRE	ACGTG	1860	5	-	Arabidopsis thaliana	Abscisic acid responsive element
AhSBT89	LS7	CAGATTTATTTTTA	1750	13	-	Zea mays	Light responsive element
AhSBT89	AE-box	AGAAACAA	686	8	+	Arabidopsis thaliana	Light responsive element
AhSBT89	ATCT-motif	AATCTAATCC	468	9	+	Pisum sativum	Light responsive element
AhSBT89	TCA-element	CCATCTTTTT	924	9	-	Nicotiana tabacum	Salicylic acid responsive element
AhSBT89	G-box	CACGTC	824	6	+	Zea mays	Light responsive element
AhSBT89	G-box	CACGTC	946	6	-	Zea mays	Light responsive element
AhSBT89	G-box	TACGTG	1860	6	-	Arabidopsis thaliana	Light responsive element
AhSBT89	ACE	CTAACGTATT	425	9	+	Petroselinum crispum	Light responsive element
AhSBT89	P-box	CCTTTTG	1154	7	-	Oryza sativa	Gibberellin responsive element
AhSBT89	GATA-motif	GATAGGA	756	7	+	Arabidopsis thaliana	Light responsive element
AhSBT89	GATA-motif	AAGATAAGATT	1075	10	-	Arabidopsis thaliana	Light responsive element
AhSBT89	GATA-motif	AAGATAAGATT	1196	10	-	Arabidopsis thaliana	Light responsive element
AhSBT89	GATA-motif	AAGGATAAGG	1703	9	-	Solanum tuberosum	Light responsive element
AhSBT89	CAT-box	GCCACT	365	6	+	Arabidopsis thaliana	Meristem expression
AhSBT89	TGACG-motif	TGACG	934	5	+	Hordeum vulgare	MeJA responsive element
AhSBT89	TGACG-motif	TGACG	1375	5	+	Hordeum vulgare	MeJA responsive element
AhSBT89	MRE	AACCTAA	1930	7	+	Petroselinum crispum	Light responsive element
AhSBT89	Box 4	ATTAAT	1051	6	-	Petroselinum crispum	Light responsive element
AhSBT89	Box 4	ATTAAT	1488	6	-	Petroselinum crispum	Light responsive element
AhSBT89	Box 4	ATTAAT	1570	6	-	Petroselinum crispum	Light responsive element
AhSBT89	CGTCA-motif	CGTCA	934	5	-	Hordeum vulgare	MeJA responsive element
AhSBT89	CGTCA-motif	CGTCA	1375	5	-	Hordeum vulgare	MeJA responsive element
AhSBT90	G-box	TAAACGTG	136	8	-	Brassica oleracea	Light responsive element
AhSBT90	LTR	CCGAAA	166	6	+	Hordeum vulgare	Low temperature responsive element
AhSBT90	TCT-motif	TCTTAC	62	6	+	Arabidopsis thaliana	Light responsive element
AhSBT90	ABRE	ACGTG	136	5	-	Arabidopsis thaliana	Abscisic acid responsive element
AhSBT90	ABRE	ACGTG	449	5	+	Arabidopsis thaliana	Abscisic acid responsive element
AhSBT90	ABRE	ACGTG	1669	5	+	Arabidopsis thaliana	Abscisic acid responsive element
AhSBT90	MBS	CAACTG	1357	6	+	Arabidopsis thaliana	Drought responsive element
AhSBT90	G-Box	CACGTT	136	6	+	Pisum sativum	Light responsive element
AhSBT90	G-Box	CACGTT	448	6	-	Pisum sativum	Light responsive element
AhSBT90	G-Box	CACGTT	1668	6	-	Pisum sativum	Light responsive element
AhSBT90	LAMP-element	CCTTATCCA	1104	9	+	Spinacia oleracea	Light responsive element
AhSBT90	AACA_motif	TAACAAACTCCA	777	11	+	Oryza sativa	Endosperm expression
AhSBT90	GATA-motif	AAGGATAAGG	1104	9	-	Solanum tuberosum	Light responsive element
AhSBT91	GT1-motif	GGTTAA	1949	6	-	Arabidopsis thaliana	Light responsive element
AhSBT91	ABRE	ACGTG	41	5	-	Arabidopsis thaliana	Abscisic acid responsive element
AhSBT91	ABRE	CGCACGTGTC	137	9	+	Hordeum vulgare	Abscisic acid responsive element
AhSBT91	ABRE	CACGTG	139	6	+	Arabidopsis thaliana	Abscisic acid responsive element
AhSBT91	ABRE	ACGTG	140	5	+	Arabidopsis thaliana	Abscisic acid responsive element
AhSBT91	ABRE	ACGTG	1335	5	-	Arabidopsis thaliana	Abscisic acid responsive element
AhSBT91	TCT-motif	TCTTAC	458	6	+	Arabidopsis thaliana	Light responsive element
AhSBT91	AE-box	AGAAACAA	1367	8	+	Arabidopsis thaliana	Light responsive element
AhSBT91	G-box	TACGTG	41	6	-	Arabidopsis thaliana	Light responsive element
AhSBT91	G-box	CACGTG	139	6	+	Arabidopsis thaliana	Light responsive element
AhSBT91	G-box	TACGTG	1335	6	-	Arabidopsis thaliana	Light responsive element
AhSBT91	TCCC-motif	TCTCCCT	1720	7	+	Spinacia oleracea	Light responsive element
AhSBT91	I-box	atGATAAGGTC	389	10	-	Helianthus annuus	Light responsive element
AhSBT91	G-Box	CACGTG	139	6	+	Pisum sativum	Light responsive element
AhSBT91	TGA-element	AACGAC	22	6	+	Brassica oleracea	auxin-responsive element
AhSBT91	GA-motif	ATAGATAA	1933	8	+	Arabidopsis thaliana	Light responsive element
AhSBT91	Box 4	ATTAAT	250	6	+	Petroselinum crispum	Light responsive element
AhSBT91	Box 4	ATTAAT	782	6	+	Petroselinum crispum	Light responsive element
AhSBT91	Box 4	ATTAAT	1587	6	-	Petroselinum crispum	Light responsive element
AhSBT91	Box 4	ATTAAT	1834	6	-	Petroselinum crispum	Light responsive element
AhSBT91	circadian	CAAAGATATC	1255	9	+	Lycopersicon esculentum	Circadian control
AhSBT91	GCN4_motif	TGAGTCA	1247	7	-	Oryza sativa	Endosperm expression
AhSBT91	GATA-motif	AAGGATAAGG	391	9	-	Solanum tuberosum	Light responsive element
AhSBT91	CAT-box	GCCACT	561	6	-	Arabidopsis thaliana	Meristem expression
AhSBT92	ABRE	ACGTG	1943	5	+	Arabidopsis thaliana	Abscisic acid responsive element
AhSBT92	ABRE	ACGTG	1949	5	-	Arabidopsis thaliana	Abscisic acid responsive element
AhSBT92	ABRE	ACGTG	1961	5	-	Arabidopsis thaliana	Abscisic acid responsive element
AhSBT92	ABRE	TACGTGTC	1983	8	+	Oryza sativa	Abscisic acid responsive element
AhSBT92	ABRE	ACGTG	1984	5	+	Arabidopsis thaliana	Abscisic acid responsive element
AhSBT92	GT1-motif	GGTTAA	1247	6	-	Arabidopsis thaliana	Light responsive element
AhSBT92	G-box	TACGTG	1942	6	+	Arabidopsis thaliana	Light responsive element
AhSBT92	G-box	CAGACGTGGCA	1946	10	-	Nicotiana plumbaginifolia	Light responsive element
AhSBT92	G-box	CACGTC	1949	6	+	Zea mays	Light responsive element
AhSBT92	G-box	CACGTC	1961	6	+	Zea mays	Light responsive element
AhSBT92	G-box	TACGTG	1983	6	+	Arabidopsis thaliana	Light responsive element
AhSBT92	I-box	TAGATAACC	12	9	-	Pisum sativum	Light responsive element
AhSBT92	I-box	TAGATAACC	32	9	-	Pisum sativum	Light responsive element
AhSBT92	I-box	TAGATAACC	42	9	-	Pisum sativum	Light responsive element
AhSBT92	I-box	TAGATAACC	72	9	-	Pisum sativum	Light responsive element
AhSBT92	I-box	TAGATAACC	131	9	-	Pisum sativum	Light responsive element
AhSBT92	I-box	TAGATAACC	151	9	-	Pisum sativum	Light responsive element
AhSBT92	I-box	TAGATAACC	171	9	-	Pisum sativum	Light responsive element
AhSBT92	I-box	TAGATAACC	210	9	-	Pisum sativum	Light responsive element
AhSBT92	I-box	TAGATAACC	300	9	-	Pisum sativum	Light responsive element
AhSBT92	I-box	TAGATAACC	359	9	-	Pisum sativum	Light responsive element
AhSBT92	I-box	TAGATAACC	379	9	-	Pisum sativum	Light responsive element
AhSBT92	I-box	TAGATAACC	399	9	-	Pisum sativum	Light responsive element
AhSBT92	I-box	TAGATAACC	448	9	-	Pisum sativum	Light responsive element
AhSBT92	I-box	TAGATAACC	488	9	-	Pisum sativum	Light responsive element
AhSBT92	I-box	TAGATAACC	578	9	-	Pisum sativum	Light responsive element
AhSBT92	I-box	TAGATAACC	678	9	-	Pisum sativum	Light responsive element
AhSBT92	I-box	TAGATAACC	698	9	-	Pisum sativum	Light responsive element
AhSBT92	I-box	TAGATAACC	750	9	-	Pisum sativum	Light responsive element
AhSBT92	I-box	TAGATAACC	800	9	-	Pisum sativum	Light responsive element
AhSBT92	I-box	TAGATAACC	820	9	-	Pisum sativum	Light responsive element
AhSBT92	I-box	TAGATAACC	889	9	-	Pisum sativum	Light responsive element
AhSBT92	I-box	TAGATAACC	909	9	-	Pisum sativum	Light responsive element
AhSBT92	I-box	TAGATAACC	919	9	-	Pisum sativum	Light responsive element
AhSBT92	I-box	TAGATAACC	968	9	-	Pisum sativum	Light responsive element
AhSBT92	I-box	TAGATAACC	1037	9	-	Pisum sativum	Light responsive element
AhSBT92	Box 4	ATTAAT	1104	6	-	Petroselinum crispum	Light responsive element
AhSBT92	Box 4	ATTAAT	1498	6	-	Petroselinum crispum	Light responsive element
AhSBT92	Box 4	ATTAAT	1658	6	-	Petroselinum crispum	Light responsive element
AhSBT92	Box 4	ATTAAT	1772	6	-	Petroselinum crispum	Light responsive element
AhSBT92	MRE	AACCTAA	1249	7	+	Petroselinum crispum	Light responsive element
AhSBT93	Box 4	ATTAAT	570	6	+	Petroselinum crispum	Light responsive element
AhSBT93	Box 4	ATTAAT	1551	6	-	Petroselinum crispum	Light responsive element
AhSBT93	MRE	AACCTAA	1463	7	+	Petroselinum crispum	Light responsive element
AhSBT93	O2-site	GATGACATGG	1891	9	-	Zea mays	Zein metabolism
AhSBT93	ABRE	CGCACGTGTC	629	9	+	Hordeum vulgare	Abscisic acid responsive element
AhSBT93	AE-box	AGAAACAA	1861	8	-	Arabidopsis thaliana	Light responsive element
AhSBT93	Sp1	GGGCGG	1398	6	-	Oryza sativa	Light responsive element
AhSBT93	G-box	TAACACGTAG	1467	9	+	Brassica oleracea	Light responsive element
AhSBT93	GARE-motif	TCTGTTG	1899	7	+	Brassica oleracea	Gibberellin responsive element
AhSBT93	AT1-motif	AATTATTTTTTATT	1554	14	+	Solanum tuberosum	Light responsive element
AhSBT94	ATCT-motif	AATCTAATCC	1818	9	+	Pisum sativum	Light responsive element
AhSBT94	circadian	CAAAGATATC	1884	10	+	Lycopersicon esculentum	Circadian control
AhSBT94	Box 4	ATTAAT	85	6	+	Petroselinum crispum	Light responsive element
AhSBT94	Box 4	ATTAAT	818	6	+	Petroselinum crispum	Light responsive element
[truncated: 611 more rows]
