# Supplementary material for: Genome-Wide Identification, Functional Characterization, and Stress-Responsive Expression Profiling of Subtilase (SBT) Gene Family in Peanut (Arachis hypogaea L.)
Source: Int J Mol Sci. 2024 Dec 13;25(24):13361. doi: 10.3390/ijms252413361 (PMC11676140; doi:10.3390/ijms252413361)
Supplement: Supplementary file 1 [file ijms-25-13361-s001.zip › ijms-3341442-supplementary/Supplementary Materials/Supplementary Table S4.xlsx]

## Sheet: Sheet1
Supplementary Table S4. The data of gene duplication type, Ka, Ks, and Ka/Ks ratio values of Arachis hypogea
Gene_1	Gene_2	Ka	Ks	Ka/Ks	Time (MYA)	Selection pressure	Duplication type
AhSBT1	AhSBT55	0.00295669	0.0395835	0.074695	2.43741	Purifying	Segmental
AhSBT1	AhSBT109	0.268479	NaN	NaN	NaN	NaN	Segmental
AhSBT2	AhSBT56	0.0104927	0.0296977	0.353319	1.82867	Purifying	Segmental
AhSBT3	AhSBT15	0.208053	1.55343	0.133931	95.6547	Purifying	Segmental
AhSBT3	AhSBT70	0.210786	1.6244	0.129762	100.024	Purifying	Segmental
AhSBT4	AhSBT20	0.0729539	0.634244	0.115025	39.0545	Purifying	Segmental
AhSBT4	AhSBT74	0.0726684	0.627998	0.115714	38.6698	Purifying	Segmental
AhSBT5	AhSBT58	0.0149915	0.0599463	0.250083	3.69127	Purifying	Segmental
AhSBT6	AhSBT57	0.0397769	0.0771962	0.51527	4.75346	Purifying	Segmental
AhSBT7	AhSBT60	0.00744921	0.0350145	0.212747	2.15606	Purifying	Segmental
AhSBT8	AhSBT40	0.143667	1.54583	0.0929385	95.1866	Purifying	Segmental
AhSBT8	AhSBT61	0.00504274	0.0349335	0.144352	2.15108	Purifying	Segmental
AhSBT8	AhSBT93	0.143743	1.57843	0.0910667	97.1941	Purifying	Segmental
AhSBT9	AhSBT21	0.161984	0.771871	0.209859	47.529	Purifying	Segmental
AhSBT9	AhSBT63	0.00471723	0.0611678	0.0771194	3.76649	Purifying	Segmental
AhSBT9	AhSBT75	0.174431	0.769431	0.226701	47.3787	Purifying	Segmental
AhSBT10	AhSBT22	0.179292	1.01341	0.176921	62.4019	Purifying	Segmental
AhSBT10	AhSBT64	0.00289046	0.0310547	0.0930764	1.91223	Purifying	Segmental
AhSBT10	AhSBT76	0.179331	1.01907	0.175976	62.7503	Purifying	Segmental
AhSBT11	AhSBT66	0.013405	0.0265384	0.505119	1.63414	Purifying	Segmental
AhSBT12	AhSBT67	0.0017311	0.0219117	0.0790037	1.34924	Purifying	Segmental
AhSBT13	AhSBT68	0.0166814	0.0500102	0.33356	3.07945	Purifying	Segmental
AhSBT14	AhSBT69	0.00167411	0.044171	0.0379006	2.71989	Purifying	Segmental
AhSBT15	AhSBT70	0.00571976	0.0371758	0.153857	2.28915	Purifying	Segmental
AhSBT17	AhSBT72	0.0238136	0.0521657	0.4565	3.21217	Purifying	Segmental
AhSBT18	AhSBT73	0.0297097	0.0708661	0.419238	4.36367	Purifying	Segmental
AhSBT20	AhSBT59	0.0723761	0.618328	0.117051	38.0744	Purifying	Segmental
AhSBT20	AhSBT74	0.00162426	0.0266547	0.060937	1.6413	Purifying	Segmental
AhSBT21	AhSBT63	0.162446	0.748361	0.217069	46.0813	Purifying	Segmental
AhSBT21	AhSBT75	0.0136692	0.0455548	0.30006	2.8051	Purifying	Segmental
AhSBT22	AhSBT64	0.178554	0.988704	0.180594	60.8808	Purifying	Segmental
AhSBT22	AhSBT76	0.0101439	0.0471882	0.214966	2.90568	Purifying	Segmental
AhSBT24	AhSBT77	0.0112367	0.0652899	0.172105	4.02031	Purifying	Segmental
AhSBT25	AhSBT78	0.0248829	0.0548903	0.453321	3.37994	Purifying	Segmental
AhSBT26	AhSBT79	0.0153502	0.0262724	0.58427	1.61776	Purifying	Segmental
AhSBT26	AhSBT82	0.144055	0.631141	0.228245	38.8633	Purifying	Segmental
AhSBT27	AhSBT80	0.00695125	0.0375242	0.185247	2.3106	Purifying	Segmental
AhSBT27	AhSBT85	0.142146	0.580912	0.244694	35.7705	Purifying	Segmental
AhSBT30	AhSBT82	0.151602	0.682572	0.222104	42.0303	Purifying	Segmental
AhSBT33	AhSBT120	0.142856	0.61696	0.231549	37.9901	Purifying	Segmental
AhSBT34	AhSBT86	0.00780956	0.0139582	0.559495	0.859496	Purifying	Segmental
AhSBT36	AhSBT89	0.0116343	0.0318848	0.364887	1.96335	Purifying	Segmental
AhSBT37	AhSBT91	0.00339207	0.0197557	0.171701	1.21648	Purifying	Segmental
AhSBT38	AhSBT90	0.00556299	0.0343637	0.161885	2.11599	Purifying	Segmental
AhSBT39	AhSBT52	0.120664	0.583581	0.206764	35.9348	Purifying	Segmental
AhSBT39	AhSBT92	0.00983175	0.0237986	0.413124	1.46543	Purifying	Segmental
AhSBT39	AhSBT119	0.12132	0.567355	0.213835	34.9356	Purifying	Segmental
AhSBT40	AhSBT93	0.0120959	0.0442682	0.273241	2.72587	Purifying	Segmental
AhSBT41	AhSBT94	0.00808205	0.0664466	0.121632	4.09154	Purifying	Segmental
AhSBT42	AhSBT65	0.283487	1.2006	0.236121	73.9285	Purifying	Segmental
AhSBT42	AhSBT95	0.00587996	0.0364484	0.161323	2.24436	Purifying	Segmental
AhSBT43	AhSBT107	0.00929344	0.0331869	0.280033	2.04353	Purifying	Segmental
AhSBT44	AhSBT108	0.00632309	0.0286602	0.220623	1.76479	Purifying	Segmental
AhSBT45	AhSBT100	0.161092	0.966127	0.16674	59.4906	Purifying	Segmental
AhSBT45	AhSBT101	0.16045	0.932727	0.172022	57.4339	Purifying	Segmental
AhSBT45	AhSBT109	0.00347642	0.0302129	0.115064	1.8604	Purifying	Segmental
AhSBT46	AhSBT110	0.0131815	0.0605912	0.217548	3.73099	Purifying	Segmental
AhSBT47	AhSBT112	0.0203473	0.0539125	0.377414	3.31974	Purifying	Segmental
AhSBT48	AhSBT113	0.0333011	0.0606391	0.549169	3.73393	Purifying	Segmental
AhSBT50	AhSBT115	0.00571486	0.0310122	0.184278	1.90962	Purifying	Segmental
AhSBT51	AhSBT117	0.0134323	0.0253647	0.529567	1.56187	Purifying	Segmental
AhSBT52	AhSBT92	0.126649	0.57415	0.220586	35.3541	Purifying	Segmental
AhSBT52	AhSBT119	0.00407961	0.0275042	0.148327	1.69361	Purifying	Segmental
AhSBT53	AhSBT91	0.15001	0.953275	0.157363	58.6992	Purifying	Segmental
AhSBT53	AhSBT118	0.00282966	0.0422151	0.0670295	2.59945	Purifying	Segmental
AhSBT55	AhSBT74	0.0720908	0.61594	0.117042	37.9274	Purifying	Segmental
AhSBT63	AhSBT75	0.174899	0.746074	0.234425	45.9405	Purifying	Segmental
AhSBT64	AhSBT76	0.177089	1.00917	0.17548	62.1411	Purifying	Segmental
AhSBT65	AhSBT95	0.281231	1.15617	0.243243	71.1929	Purifying	Segmental
AhSBT91	AhSBT118	0.147773	0.917038	0.161142	56.4679	Purifying	Segmental
AhSBT92	AhSBT119	0.126922	0.559857	0.226705	34.4739	Purifying	Segmental
AhSBT96	AhSBT105	0.0380887	0.103633	0.367534	6.38136	Purifying	Tandem
AhSBT97	AhSBT103	0.0238837	0.0321542	0.742787	1.97994	Purifying	Tandem
AhSBT99	AhSBT101	0.201172	0.76415	0.263262	47.0535	Purifying	Tandem
AhSBT99	AhSBT109	0.234278	1.18059	0.198442	72.6961	Purifying	Segmental
AhSBT101	AhSBT109	0.160202	0.920299	0.174077	56.6686	Purifying	Segmental

## Sheet: Sheet2
Supplementary Table S4. The data of gene duplication type, Ka, Ks, and Ka/Ks ratio values of Arachis hypogea within phylogenetic sub-groups
Gene_1	Gene_2	Ka	Ks	Ka/Ks	Time (MYA)	Selection pressure	Duplication type
Group 1
AhSBT1	AhSBT55	0.00295669	0.0395835	0.074695	2.43741	Purifying	Segmental
AhSBT1	AhSBT109	0.268479	NaN	NaN	NaN	NaN	Segmental
AhSBT2	AhSBT56	0.0104927	0.0296977	0.353319	1.82867	Purifying	Segmental
AhSBT3	AhSBT15	0.208053	1.55343	0.133931	95.6547	Purifying	Segmental
AhSBT3	AhSBT70	0.210786	1.6244	0.129762	100.024	Purifying	Segmental
AhSBT7	AhSBT60	0.00744921	0.0350145	0.212747	2.15606	Purifying	Segmental
AhSBT8	AhSBT40	0.143667	1.54583	0.0929385	95.1866	Purifying	Segmental
AhSBT8	AhSBT61	0.00504274	0.0349335	0.144352	2.15108	Purifying	Segmental
AhSBT8	AhSBT93	0.143743	1.57843	0.0910667	97.1941	Purifying	Segmental
AhSBT10	AhSBT22	0.179292	1.01341	0.176921	62.4019	Purifying	Segmental
AhSBT10	AhSBT64	0.00289046	0.0310547	0.0930764	1.91223	Purifying	Segmental
AhSBT10	AhSBT76	0.179331	1.01907	0.175976	62.7503	Purifying	Segmental
AhSBT12	AhSBT67	0.0017311	0.0219117	0.0790037	1.34924	Purifying	Segmental
AhSBT15	AhSBT70	0.00571976	0.0371758	0.153857	2.28915	Purifying	Segmental
AhSBT22	AhSBT64	0.178554	0.988704	0.180594	60.8808	Purifying	Segmental
AhSBT22	AhSBT76	0.0101439	0.0471882	0.214966	2.90568	Purifying	Segmental
AhSBT24	AhSBT77	0.0112367	0.0652899	0.172105	4.02031	Purifying	Segmental
AhSBT34	AhSBT86	0.00780956	0.0139582	0.559495	0.859496	Purifying	Segmental
AhSBT36	AhSBT89	0.0116343	0.0318848	0.364887	1.96335	Purifying	Segmental
AhSBT37	AhSBT91	0.00339207	0.0197557	0.171701	1.21648	Purifying	Segmental
AhSBT40	AhSBT93	0.0120959	0.0442682	0.273241	2.72587	Purifying	Segmental
AhSBT41	AhSBT94	0.00808205	0.0664466	0.121632	4.09154	Purifying	Segmental
AhSBT45	AhSBT100	0.161092	0.966127	0.16674	59.4906	Purifying	Segmental
AhSBT45	AhSBT101	0.16045	0.932727	0.172022	57.4339	Purifying	Segmental
AhSBT45	AhSBT109	0.00347642	0.0302129	0.115064	1.8604	Purifying	Segmental
AhSBT50	AhSBT115	0.00571486	0.0310122	0.184278	1.90962	Purifying	Segmental
AhSBT51	AhSBT117	0.0134323	0.0253647	0.529567	1.56187	Purifying	Segmental
AhSBT53	AhSBT91	0.15001	0.953275	0.157363	58.6992	Purifying	Segmental
AhSBT53	AhSBT118	0.00282966	0.0422151	0.0670295	2.59945	Purifying	Segmental
AhSBT64	AhSBT76	0.177089	1.00917	0.17548	62.1411	Purifying	Segmental
AhSBT91	AhSBT118	0.147773	0.917038	0.161142	56.4679	Purifying	Segmental
AhSBT99	AhSBT101	0.201172	0.76415	0.263262	47.0535	Purifying	Tandem
AhSBT99	AhSBT109	0.234278	1.18059	0.198442	72.6961	Purifying	Segmental
AhSBT101	AhSBT109	0.160202	0.920299	0.174077	56.6686	Purifying	Segmental
Group 2
AhSBT4	AhSBT20	0.0729539	0.634244	0.115025	39.0545	Purifying	Segmental
AhSBT4	AhSBT74	0.0726684	0.627998	0.115714	38.6698	Purifying	Segmental
AhSBT5	AhSBT58	0.0149915	0.0599463	0.250083	3.69127	Purifying	Segmental
AhSBT17	AhSBT72	0.0238136	0.0521657	0.4565	3.21217	Purifying	Segmental
AhSBT20	AhSBT59	0.0723761	0.618328	0.117051	38.0744	Purifying	Segmental
AhSBT20	AhSBT74	0.00162426	0.0266547	0.060937	1.6413	Purifying	Segmental
AhSBT55	AhSBT74	0.0720908	0.61594	0.117042	37.9274	Purifying	Segmental
Group 3
AhSBT44	AhSBT108	0.00632309	0.0286602	0.220623	1.76479	Purifying	Segmental
AhSBT46	AhSBT110	0.0131815	0.0605912	0.217548	3.73099	Purifying	Segmental
Group 4
AhSBT9	AhSBT21	0.161984	0.771871	0.209859	47.529	Purifying	Segmental
AhSBT9	AhSBT63	0.00471723	0.0611678	0.0771194	3.76649	Purifying	Segmental
AhSBT9	AhSBT75	0.174431	0.769431	0.226701	47.3787	Purifying	Segmental
AhSBT13	AhSBT68	0.0166814	0.0500102	0.33356	3.07945	Purifying	Segmental
AhSBT21	AhSBT63	0.162446	0.748361	0.217069	46.0813	Purifying	Segmental
AhSBT21	AhSBT75	0.0136692	0.0455548	0.30006	2.8051	Purifying	Segmental
AhSBT38	AhSBT90	0.00556299	0.0343637	0.161885	2.11599	Purifying	Segmental
AhSBT42	AhSBT65	0.283487	1.2006	0.236121	73.9285	Purifying	Segmental
AhSBT42	AhSBT95	0.00587996	0.0364484	0.161323	2.24436	Purifying	Segmental
AhSBT43	AhSBT107	0.00929344	0.0331869	0.280033	2.04353	Purifying	Segmental
AhSBT48	AhSBT113	0.0333011	0.0606391	0.549169	3.73393	Purifying	Segmental
AhSBT63	AhSBT75	0.174899	0.746074	0.234425	45.9405	Purifying	Segmental
AhSBT65	AhSBT95	0.281231	1.15617	0.243243	71.1929	Purifying	Segmental
AhSBT96	AhSBT105	0.0380887	0.103633	0.367534	6.38136	Purifying	Tandem
AhSBT97	AhSBT103	0.0238837	0.0321542	0.742787	1.97994	Purifying	Tandem
Group 5
AhSBT6	AhSBT57	0.0397769	0.0771962	0.51527	4.75346	Purifying	Segmental
AhSBT11	AhSBT66	0.013405	0.0265384	0.505119	1.63414	Purifying	Segmental
AhSBT18	AhSBT73	0.0297097	0.0708661	0.419238	4.36367	Purifying	Segmental
AhSBT25	AhSBT78	0.0248829	0.0548903	0.453321	3.37994	Purifying	Segmental
AhSBT26	AhSBT79	0.0153502	0.0262724	0.58427	1.61776	Purifying	Segmental
AhSBT26	AhSBT82	0.144055	0.631141	0.228245	38.8633	Purifying	Segmental
AhSBT27	AhSBT80	0.00695125	0.0375242	0.185247	2.3106	Purifying	Segmental
AhSBT27	AhSBT85	0.142146	0.580912	0.244694	35.7705	Purifying	Segmental
AhSBT30	AhSBT82	0.151602	0.682572	0.222104	42.0303	Purifying	Segmental
AhSBT33	AhSBT120	0.142856	0.61696	0.231549	37.9901	Purifying	Segmental
AhSBT47	AhSBT112	0.0203473	0.0539125	0.377414	3.31974	Purifying	Segmental
Group 6
AhSBT14	AhSBT69	0.00167411	0.044171	0.0379006	2.71989	Purifying	Segmental
AhSBT39	AhSBT52	0.120664	0.583581	0.206764	35.9348	Purifying	Segmental
AhSBT39	AhSBT92	0.00983175	0.0237986	0.413124	1.46543	Purifying	Segmental
AhSBT39	AhSBT119	0.12132	0.567355	0.213835	34.9356	Purifying	Segmental
AhSBT52	AhSBT92	0.126649	0.57415	0.220586	35.3541	Purifying	Segmental
AhSBT52	AhSBT119	0.00407961	0.0275042	0.148327	1.69361	Purifying	Segmental
AhSBT92	AhSBT119	0.126922	0.559857	0.226705	34.4739	Purifying	Segmental
