# Supplementary material for: Genome-Wide Identification, Functional Characterization, and Stress-Responsive Expression Profiling of Subtilase (SBT) Gene Family in Peanut (Arachis hypogaea L.)
Source: Int J Mol Sci. 2024 Dec 13;25(24):13361. doi: 10.3390/ijms252413361 (PMC11676140; doi:10.3390/ijms252413361)
Supplement: Supplementary file 1 [file ijms-25-13361-s001.zip › ijms-3341442-supplementary/Supplementary Materials/Supplementary Table S5.xlsx]

## Sheet: Supplementary Table 5_GO
Supplementary Table 5. The GO enrichment analysis of AhSBT proteins
Class	GO_Name	GO_ID	GO_Level	P_value	EnrichmentScore	HitsGenesCountsInSelectedSet	HitsGenesCountsInBackground	AllGenesCountsInSelectedSet	AllGenesCountsInBackground	GenesOfSelectedSetInGOterm	corrected p-value(BH method)
Molecular function	catalytic activity, acting on a protein	GO:0140096	3	0	5.68736	39	4865	39	27669	AH14G28210.1,AH16G15950.1,AH09G25640.1,AH06G10300.1,AH02G26560.1,AH20G04770.1,AH09G24870.1,AH03G44390.1,AH19G13220.1,AH04G13200.1,AH14G28330.1,AH01G20860.1,AH01G11570.1,AH03G20750.2,AH04G13190.1,AH12G30070.1,AH08G01660.1,AH19G42420.1,AH11G11360.1,AH14G15130.1,AH01G22270.2,AH13G29940.1,AH12G30060.1,AH13G23490.2,AH13G47070.1,AH04G24240.1,AH03G27910.1,AH03G24370.1,AH09G10130.1,AH17G23550.1,AH19G4306…	0
Molecular function	hydrolase activity	GO:0016787	3	0	4.2732	39	6475	39	27669	AH14G28210.1,AH16G15950.1,AH09G25640.1,AH06G10300.1,AH02G26560.1,AH20G04770.1,AH09G24870.1,AH03G44390.1,AH19G13220.1,AH04G13200.1,AH14G28330.1,AH01G20860.1,AH01G11570.1,AH03G20750.2,AH04G13190.1,AH12G30070.1,AH08G01660.1,AH19G42420.1,AH11G11360.1,AH14G15130.1,AH01G22270.2,AH13G29940.1,AH12G30060.1,AH13G23490.2,AH13G47070.1,AH04G24240.1,AH03G27910.1,AH03G24370.1,AH09G10130.1,AH17G23550.1,AH19G4306…	0
Molecular function	peptidase activity	GO:0008233	4	1.11e-16	40.1582	39	689	39	27669	AH14G28210.1,AH16G15950.1,AH09G25640.1,AH06G10300.1,AH02G26560.1,AH20G04770.1,AH09G24870.1,AH03G44390.1,AH19G13220.1,AH04G13200.1,AH14G28330.1,AH01G20860.1,AH01G11570.1,AH03G20750.2,AH04G13190.1,AH12G30070.1,AH08G01660.1,AH19G42420.1,AH11G11360.1,AH14G15130.1,AH01G22270.2,AH13G29940.1,AH12G30060.1,AH13G23490.2,AH13G47070.1,AH04G24240.1,AH03G27910.1,AH03G24370.1,AH09G10130.1,AH17G23550.1,AH19G4306…	6.66e-16
Molecular function	serine-type peptidase activity	GO:0008236	5	1.11e-16	168.713	39	164	39	27669	AH14G28210.1,AH16G15950.1,AH09G25640.1,AH06G10300.1,AH02G26560.1,AH20G04770.1,AH09G24870.1,AH03G44390.1,AH19G13220.1,AH04G13200.1,AH14G28330.1,AH01G20860.1,AH01G11570.1,AH03G20750.2,AH04G13190.1,AH12G30070.1,AH08G01660.1,AH19G42420.1,AH11G11360.1,AH14G15130.1,AH01G22270.2,AH13G29940.1,AH12G30060.1,AH13G23490.2,AH13G47070.1,AH04G24240.1,AH03G27910.1,AH03G24370.1,AH09G10130.1,AH17G23550.1,AH19G4306…	6.66e-16
Molecular function	serine hydrolase activity	GO:0017171	4	1.11e-16	168.713	39	164	39	27669	AH14G28210.1,AH16G15950.1,AH09G25640.1,AH06G10300.1,AH02G26560.1,AH20G04770.1,AH09G24870.1,AH03G44390.1,AH19G13220.1,AH04G13200.1,AH14G28330.1,AH01G20860.1,AH01G11570.1,AH03G20750.2,AH04G13190.1,AH12G30070.1,AH08G01660.1,AH19G42420.1,AH11G11360.1,AH14G15130.1,AH01G22270.2,AH13G29940.1,AH12G30060.1,AH13G23490.2,AH13G47070.1,AH04G24240.1,AH03G27910.1,AH03G24370.1,AH09G10130.1,AH17G23550.1,AH19G4306…	6.66e-16
Molecular function	serine-type endopeptidase activity	GO:0004252	6	4.44e-16	332.279	37	79	39	27669	AH14G28210.1,AH16G15950.1,AH09G25640.1,AH06G10300.1,AH02G26560.1,AH20G04770.1,AH03G44390.1,AH19G13220.1,AH04G13200.1,AH14G28330.1,AH01G20860.1,AH01G11570.1,AH03G20750.2,AH04G13190.1,AH12G30070.1,AH08G01660.1,AH19G42420.1,AH11G11360.1,AH14G15130.1,AH01G22270.2,AH13G29940.1,AH12G30060.1,AH13G23490.2,AH13G47070.1,AH04G24240.1,AH03G27910.1,AH03G24370.1,AH09G10130.1,AH17G23550.1,AH13G27410.1,AH04G2597…	1.33e-15
Molecular function	endopeptidase activity	GO:0004175	5	5.55e-16	69.5201	39	398	39	27669	AH14G28210.1,AH16G15950.1,AH09G25640.1,AH06G10300.1,AH02G26560.1,AH20G04770.1,AH09G24870.1,AH03G44390.1,AH19G13220.1,AH04G13200.1,AH14G28330.1,AH01G20860.1,AH01G11570.1,AH03G20750.2,AH04G13190.1,AH12G30070.1,AH08G01660.1,AH19G42420.1,AH11G11360.1,AH14G15130.1,AH01G22270.2,AH13G29940.1,AH12G30060.1,AH13G23490.2,AH13G47070.1,AH04G24240.1,AH03G27910.1,AH03G24370.1,AH09G10130.1,AH17G23550.1,AH19G4306…	1.43e-15
Molecular function	catalytic activity	GO:0003824	2	2.18e-09	1.66691	39	16599	39	27669	AH14G28210.1,AH16G15950.1,AH09G25640.1,AH06G10300.1,AH02G26560.1,AH20G04770.1,AH09G24870.1,AH03G44390.1,AH19G13220.1,AH04G13200.1,AH14G28330.1,AH01G20860.1,AH01G11570.1,AH03G20750.2,AH04G13190.1,AH12G30070.1,AH08G01660.1,AH19G42420.1,AH11G11360.1,AH14G15130.1,AH01G22270.2,AH13G29940.1,AH12G30060.1,AH13G23490.2,AH13G47070.1,AH04G24240.1,AH03G27910.1,AH03G24370.1,AH09G10130.1,AH17G23550.1,AH19G4306…	4.9e-09
Cellular component	extracellular region	GO:0005576	3	0	15.3451	18	1178	32	32136	AH02G26560.1,AH17G08220.1,AH19G13220.1,AH14G28330.1,AH19G15450.1,AH16G36500.1,AH01G11570.1,AH12G30070.1,AH16G46150.1,AH08G01660.1,AH11G11360.1,AH07G09350.2,AH15G20990.1,AH04G24240.1,AH05G32120.1,AH09G10130.1,AH17G23550.1,AH16G46110.1,	0
Cellular component	external encapsulating structure	GO:0030312	3	1.11e-16	12.6586	18	1428	32	32136	AH14G28210.1,AH02G26560.1,AH19G13220.1,AH14G28330.1,AH01G20860.1,AH01G11570.1,AH12G30070.1,AH08G01660.1,AH11G11360.1,AH12G30060.1,AH04G24240.1,AH03G24370.1,AH09G10130.1,AH17G23550.1,AH13G27410.1,AH04G25970.1,AH02G26550.1,AH04G24160.1,	3.89e-15
Cellular component	cell wall	GO:0005618	4	1.11e-16	12.875	18	1404	32	32136	AH14G28210.1,AH02G26560.1,AH19G13220.1,AH14G28330.1,AH01G20860.1,AH01G11570.1,AH12G30070.1,AH08G01660.1,AH11G11360.1,AH12G30060.1,AH04G24240.1,AH03G24370.1,AH09G10130.1,AH17G23550.1,AH13G27410.1,AH04G25970.1,AH02G26550.1,AH04G24160.1,	3.89e-15
Cellular component	plant-type cell wall	GO:0009505	5	8.2e-13	18.2039	12	662	32	32136	AH14G28210.1,AH19G13220.1,AH01G20860.1,AH01G11570.1,AH11G11360.1,AH12G30060.1,AH03G24370.1,AH09G10130.1,AH13G27410.1,AH04G25970.1,AH02G26550.1,AH04G24160.1,	1.43e-11
Cellular component	cell periphery	GO:0071944	3	3.98e-05	2.2603	20	8886	32	32136	AH14G28210.1,AH16G15950.1,AH06G10300.1,AH02G26560.1,AH19G13220.1,AH14G28330.1,AH01G20860.1,AH01G11570.1,AH12G30070.1,AH08G01660.1,AH11G11360.1,AH12G30060.1,AH04G24240.1,AH03G24370.1,AH09G10130.1,AH17G23550.1,AH13G27410.1,AH04G25970.1,AH02G26550.1,AH04G24160.1,	0.000465
Cellular component	apoplast	GO:0048046	4	5.53e-05	8.69481	6	693	32	32136	AH19G13220.1,AH01G11570.1,AH08G01660.1,AH11G11360.1,AH09G10130.1,AH17G23550.1,	0.000553
Biological process	protein metabolic process	GO:0019538	5	3.33e-16	3.52657	39	7613	47	32355	AH14G28210.1,AH16G15950.1,AH09G25640.1,AH06G10300.1,AH02G26560.1,AH20G04770.1,AH09G24870.1,AH03G44390.1,AH19G13220.1,AH04G13200.1,AH14G28330.1,AH01G20860.1,AH01G11570.1,AH03G20750.2,AH04G13190.1,AH12G30070.1,AH08G01660.1,AH19G42420.1,AH11G11360.1,AH14G15130.1,AH01G22270.2,AH13G29940.1,AH12G30060.1,AH13G23490.2,AH13G47070.1,AH04G24240.1,AH03G27910.1,AH03G24370.1,AH09G10130.1,AH17G23550.1,AH19G4306…	5.6e-14
Biological process	proteolysis	GO:0006508	6	4.44e-16	13.882	39	1934	47	32355	AH14G28210.1,AH16G15950.1,AH09G25640.1,AH06G10300.1,AH02G26560.1,AH20G04770.1,AH09G24870.1,AH03G44390.1,AH19G13220.1,AH04G13200.1,AH14G28330.1,AH01G20860.1,AH01G11570.1,AH03G20750.2,AH04G13190.1,AH12G30070.1,AH08G01660.1,AH19G42420.1,AH11G11360.1,AH14G15130.1,AH01G22270.2,AH13G29940.1,AH12G30060.1,AH13G23490.2,AH13G47070.1,AH04G24240.1,AH03G27910.1,AH03G24370.1,AH09G10130.1,AH17G23550.1,AH19G4306…	3.73e-14
Biological process	organonitrogen compound metabolic process	GO:1901564	4	2.08e-13	2.68989	39	9981	47	32355	AH14G28210.1,AH16G15950.1,AH09G25640.1,AH06G10300.1,AH02G26560.1,AH20G04770.1,AH09G24870.1,AH03G44390.1,AH19G13220.1,AH04G13200.1,AH14G28330.1,AH01G20860.1,AH01G11570.1,AH03G20750.2,AH04G13190.1,AH12G30070.1,AH08G01660.1,AH19G42420.1,AH11G11360.1,AH14G15130.1,AH01G22270.2,AH13G29940.1,AH12G30060.1,AH13G23490.2,AH13G47070.1,AH04G24240.1,AH03G27910.1,AH03G24370.1,AH09G10130.1,AH17G23550.1,AH19G4306…	1.17e-11
Biological process	macromolecule metabolic process	GO:0043170	4	5.5e-06	1.62291	39	16543	47	32355	AH14G28210.1,AH16G15950.1,AH09G25640.1,AH06G10300.1,AH02G26560.1,AH20G04770.1,AH09G24870.1,AH03G44390.1,AH19G13220.1,AH04G13200.1,AH14G28330.1,AH01G20860.1,AH01G11570.1,AH03G20750.2,AH04G13190.1,AH12G30070.1,AH08G01660.1,AH19G42420.1,AH11G11360.1,AH14G15130.1,AH01G22270.2,AH13G29940.1,AH12G30060.1,AH13G23490.2,AH13G47070.1,AH04G24240.1,AH03G27910.1,AH03G24370.1,AH09G10130.1,AH17G23550.1,AH19G4306…	0.000231
Biological process	response to cadmium ion	GO:0046686	6	4.11e-05	6.13278	8	898	47	32355	AH16G36670.1,AH16G46080.1,AH09G07710.1,AH16G46040.2,AH09G07740.1,AH19G10750.1,AH16G36590.1,AH19G10770.1,	0.00115145
Biological process	nitrogen compound metabolic process	GO:0006807	3	6.6e-05	1.49586	39	17948	47	32355	AH14G28210.1,AH16G15950.1,AH09G25640.1,AH06G10300.1,AH02G26560.1,AH20G04770.1,AH09G24870.1,AH03G44390.1,AH19G13220.1,AH04G13200.1,AH14G28330.1,AH01G20860.1,AH01G11570.1,AH03G20750.2,AH04G13190.1,AH12G30070.1,AH08G01660.1,AH19G42420.1,AH11G11360.1,AH14G15130.1,AH01G22270.2,AH13G29940.1,AH12G30060.1,AH13G23490.2,AH13G47070.1,AH04G24240.1,AH03G27910.1,AH03G24370.1,AH09G10130.1,AH17G23550.1,AH19G4306…	0.00138536
Biological process	primary metabolic process	GO:0044238	3	0.000957	1.36283	39	19700	47	32355	AH14G28210.1,AH16G15950.1,AH09G25640.1,AH06G10300.1,AH02G26560.1,AH20G04770.1,AH09G24870.1,AH03G44390.1,AH19G13220.1,AH04G13200.1,AH14G28330.1,AH01G20860.1,AH01G11570.1,AH03G20750.2,AH04G13190.1,AH12G30070.1,AH08G01660.1,AH19G42420.1,AH11G11360.1,AH14G15130.1,AH01G22270.2,AH13G29940.1,AH12G30060.1,AH13G23490.2,AH13G47070.1,AH04G24240.1,AH03G27910.1,AH03G24370.1,AH09G10130.1,AH17G23550.1,AH19G4306…	0.00765275
Biological process	response to metal ion	GO:0010038	5	0.00104092	3.80597	8	1447	47	32355	AH16G36670.1,AH16G46080.1,AH09G07710.1,AH16G46040.2,AH09G07740.1,AH19G10750.1,AH16G36590.1,AH19G10770.1,	0.00760323
Biological process	organic substance metabolic process	GO:0071704	3	0.00626287	1.26958	39	21147	47	32355	AH14G28210.1,AH16G15950.1,AH09G25640.1,AH06G10300.1,AH02G26560.1,AH20G04770.1,AH09G24870.1,AH03G44390.1,AH19G13220.1,AH04G13200.1,AH14G28330.1,AH01G20860.1,AH01G11570.1,AH03G20750.2,AH04G13190.1,AH12G30070.1,AH08G01660.1,AH19G42420.1,AH11G11360.1,AH14G15130.1,AH01G22270.2,AH13G29940.1,AH12G30060.1,AH13G23490.2,AH13G47070.1,AH04G24240.1,AH03G27910.1,AH03G24370.1,AH09G10130.1,AH17G23550.1,AH19G4306…	0.0300618
Biological process	response to inorganic substance	GO:0010035	4	0.039502	2.03595	8	2705	47	32355	AH16G36670.1,AH16G46080.1,AH09G07710.1,AH16G46040.2,AH09G07740.1,AH19G10750.1,AH16G36590.1,AH19G10770.1,	0.110605

## Sheet: Supplementary Table 5_KEGG
Supplementary Table S5. The KEGG enrichment analysis of AhSBTs
Term Name	MainClass	GeneHitsInSelectedSet	AllGenesInSelectedSet	GeneHitsInBackground	AllGenesInBackground	p-value	enrichFactor	GeneListInSelectedSets	corrected p-value(BH method)
03110 Chaperones and folding catalysts	A09180 Brite Hierarchies	6	6	867	32921	3.28e-10	37.9712	[AH19G43060.1, AH03G20750.2, AH15G36250.2, AH13G23490.2, AH05G35130.1, AH09G24870.1]	2.62e-09
01002 Peptidases and inhibitors	A09180 Brite Hierarchies	6	6	1040	32921	9.8e-10	31.6548	[AH19G43060.1, AH03G20750.2, AH15G36250.2, AH13G23490.2, AH05G35130.1, AH09G24870.1]	3.92e-09
B09181 Protein families: metabolism	A09180 Brite Hierarchies	6	6	6392	32921	5.35e-05	5.15034	[AH19G43060.1, AH03G20750.2, AH15G36250.2, AH13G23490.2, AH05G35130.1, AH09G24870.1]	0.000143
B09182 Protein families: genetic information processing	A09180 Brite Hierarchies	6	6	15120	32921	0.0093808	2.17731	[AH19G43060.1, AH03G20750.2, AH15G36250.2, AH13G23490.2, AH05G35130.1, AH09G24870.1]	0.0150093
