# Supplementary material for: Genome-Wide Identification, Functional Characterization, and Stress-Responsive Expression Profiling of Subtilase (SBT) Gene Family in Peanut (Arachis hypogaea L.)
Source: Int J Mol Sci. 2024 Dec 13;25(24):13361. doi: 10.3390/ijms252413361 (PMC11676140; doi:10.3390/ijms252413361)
Supplement: Supplementary file 1 [file ijms-25-13361-s001.zip › ijms-3341442-supplementary/Supplementary Materials/Supplementary Table S6.xlsx]

## Sheet: Sheet1
Supplementary Table S6. The information of miRNAs targeting AhSBTs.
miRNA_Acc.	Target_Acc./Gene Name	Expectation	UPE$	miRNA_start	miRNA_end	Target_start	Target_end	miRNA_aligned_fragment	alignment	Target_aligned_fragment	Inhibition	Target_Desc.	Multiplicity
ahy-miR3518	AhSBT2	4.5	-1	1	21	2200	2220	UGACCUUUGGGGAUAUUCGUG	:: ::: :.:::.:::::	GCAGAUUAUGCUCAAGGGUCA	Cleavage	[mRNA]	1
ahy-miR3513-3p	AhSBT2	5	-1	1	21	3	23	UUGAUAAGAUAGAAAUUGUAU	:.. :::::::.::.:..	GGAUGUUUUCUAUUUUGUUGC	Cleavage	[mRNA]	1
ahy-miR156a	AhSBT3	5	-1	1	20	2207	2226	UGACAGAAGAGAGAGAGCAC	:: :. ::::::::: ::	AUGAUUACUCUCUUCUUUCC	Cleavage	[mRNA]	1
ahy-miR3513-3p	AhSBT3	5	-1	1	21	46	66	UUGAUAAGAUAGAAAUUGUAU	:::::: :::::. :.: ::	CUACAAUGUCUAUUAUGUGAA	Cleavage	[mRNA]	1
ahy-miR3508	AhSBT4	5	-1	1	21	2044	2064	UAGAGGGUCCCCAUGUUCUCA	::.:.::: :::.. ::::	GCAGGAUAUGAGGAUUAUCUA	Translation	[mRNA]	1
ahy-miR167-3p	AhSBT5	4.5	-1	1	21	697	717	AGAUCAUGUGGCAGUUUCACC	:::...:::::..: ::.:	UUUGAGGUUGCCAUGUUAUUU	Cleavage	[mRNA]	1
ahy-miR3511-3p	AhSBT5	5	-1	1	21	1294	1314	UGUUACUAUGGCAUCUGGUAA	:.: ::::::::.: :.:	GAAUCUGAUGCCAUGGCAGCU	Cleavage	[mRNA]	1
ahy-miR3515	AhSBT10	4.5	-1	1	21	2001	2021	AAUGUAGAAAAUGAACGGUAU	:::: ::::::::::.. :	CUACCCUUCAUUUUCUGUCUC	Cleavage	[mRNA]	1
ahy-miR408-3p	AhSBT13	5	-1	1	21	277	297	AUGCACUGCCUCUUCCCUGGC	: .: ::::::::.::::.	GAUAUGGAAGAGGUAGUGUCA	Cleavage	[mRNA]	1
ahy-miR3514-5p	AhSBT14	5	-1	1	22	561	582	AGGAUUCUGUAUUAACGGUGGA	: ::. ::.::.::::. .::	CCAACUCUUGAUGCAGAGAUCU	Cleavage	[mRNA]	1
ahy-miR3515	AhSBT14	5	-1	1	21	1652	1672	AAUGUAGAAAAUGAACGGUAU	: : :::::::: :::::	UAAGCAUUCAUUUUACACAUU	Cleavage	[mRNA]	1
ahy-miR159	AhSBT15	5	-1	1	21	1509	1529	UUUGGAUUGAAGGGAGCUCUA	:. .::: :.::::.:.:.:.	UGUGGCUGCUUUCAGUUCGAG	Cleavage	[mRNA]	1
ahy-miR159	AhSBT16	4	-1	1	21	1047	1067	UUUGGAUUGAAGGGAGCUCUA	:. : ::..:::::::::::	UGCAACUUUCUUCAAUCCAAU	Cleavage	[mRNA]	1
ahy-miR3513-3p	AhSBT17	4	-1	1	21	782	802	UUGAUAAGAUAGAAAUUGUAU	: :::. ::::::.: ::::.	ACACAGCUUCUAUUUCAUCAG	Cleavage	[mRNA]	1
ahy-miR3517	AhSBT17	5	-1	1	21	807	827	CUGACCACUGUGAUCCCGGAA	: .:::::. ::::::::.	CUAUGGGAUUCCAGUGGUCGU	Translation	[mRNA]	1
ahy-miR3509-5p	AhSBT18	5	-1	1	22	1725	1746	AUACUUGAGAGCCGUUAGAUGA	.:: ..::::: :::::: :	GAGUCCGGCGGCUAUCAAGUCU	Cleavage	[mRNA]	1
ahy-miR3511-3p	AhSBT18	5	-1	1	21	1294	1314	UGUUACUAUGGCAUCUGGUAA	:: :::.::::.:.: ::..	CUAGCAGGUGCCGUGGGAAUG	Cleavage	[mRNA]	1
ahy-miR159	AhSBT21	3.5	-1	1	21	1167	1187	UUUGGAUUGAAGGGAGCUCUA	:.::: :.:::: .:::::::	UGGAGGUUCCUUAGAUCCAAA	Cleavage	[mRNA]	1
ahy-miR3520-3p	AhSBT24	5	-1	1	21	1615	1635	AAGGGAGACGUUUGAAUUAUC	:.. ::::.::::.:::	AUUGGCACAAAUGUCUUCCUA	Cleavage	[mRNA]	1
ahy-miR167-3p	AhSBT26	3.5	-1	1	21	136	156	AGAUCAUGUGGCAGUUUCACC	::::.::::::::: :::	UUUGAAGCUGCCACAUAUUCU	Cleavage	[mRNA]	1
ahy-miR3520-5p	AhSBT27	4.5	-1	1	22	1045	1066	AGGUGAUGGUGAAUAUCUUAUC	.::::::::::.:..:.	CCAUGGAUAUUCACCGUUGCUG	Cleavage	[mRNA]	1
ahy-miR3511-3p	AhSBT32	5	-1	1	21	823	843	UGUUACUAUGGCAUCUGGUAA	::: .::::: :::..::	UCCCCAAGUGCCAGAGUGGCA	Cleavage	[mRNA]	1
ahy-miR3518	AhSBT35	4.5	-1	1	21	1224	1244	UGACCUUUGGGGAUAUUCGUG	: :.:.:.:.:::::: ::	UUCAAGUGUUCUCAAAGGACA	Cleavage	[mRNA]	1
ahy-miR3513-3p	AhSBT39	4.5	-1	1	21	1029	1049	UUGAUAAGAUAGAAAUUGUAU	:::: : . ::::::::::	GCACAAGUGUGAUCUUAUCAA	Translation	[mRNA]	1
ahy-miR156a	AhSBT39	5	-1	1	20	2226	2245	UGACAGAAGAGAGAGAGCAC	: ::.:: .::: ::::::	AUCCUUUCCUUCUCCUGUCA	Cleavage	[mRNA]	1
ahy-miR156c	AhSBT39	5	-1	1	21	2866	2886	UUGACAGAAGAGAGAGAGCAC	::: :: .:.:::: ::::	CAGCUAUCCUUUUUCUCUCAA	Cleavage	[mRNA]	1
ahy-miR3519	AhSBT39	5	-1	1	21	241	261	UCAAUCAAUGACAGCAUUUCA	:: ::::::::::::	AUUCUUGAUGUCAUUGAUUGU	Cleavage	[mRNA]	1
ahy-miR167-5p	AhSBT40	4	-1	1	21	2009	2029	UGAAGCUGCCAGCAUGAUCUU	:.::::::::::: .:: :	CCGGUCAUGCUGGCAAUUUGA	Cleavage	[mRNA]	1
ahy-miR156a	AhSBT40	4.5	-1	1	20	150	169	UGACAGAAGAGAGAGAGCAC	:: ::::::: ::::: :.:	GUCCUCUCUCGCUUCUAUUA	Translation	[mRNA]	1
ahy-miR3517	AhSBT44	4.5	-1	1	21	930	950	CUGACCACUGUGAUCCCGGAA	:::::::...:::::. :	GCGCGGGAUCGUGGUGGUUUG	Cleavage	[mRNA]	1
ahy-miR160-5p	AhSBT45	4.5	-1	1	21	1432	1452	UGCCUGGCUCCCUGAAUGCCA	:::::.::::. .::: ::	ACGCAUUUAGGGGUUCAGCCA	Cleavage	[mRNA]	1
ahy-miR3509-5p	AhSBT45	5	-1	1	22	6	27	AUACUUGAGAGCCGUUAGAUGA	::. ::.: .:.::::::.:	GAAUUCAAUGAUUUUCAAGUGU	Cleavage	[mRNA]	1
ahy-miR3517	AhSBT46	4.5	-1	1	21	933	953	CUGACCACUGUGAUCCCGGAA	:..:::.:::..:::::. :	AUUUGGGGUCAUGGUGGUUUG	Cleavage	[mRNA]	1
ahy-miR3513-5p	AhSBT47	5	-1	1	21	1710	1730	UUAAUUUCUGAGUUUGUCAUC	::: .:.:::::: ::: ::	AAUGCUAGACUCAGCAAUAAA	Cleavage	[mRNA]	1
ahy-miR3514-3p	AhSBT47	5	-1	1	22	1157	1178	UCACCGUUAAUACAGAAUCCUU	:: .::.:::.:: .:::::.	UAGUGUUUUGUGUUCGCGGUGG	Cleavage	[mRNA]	1
ahy-miR3511-5p	AhSBT50	4.5	-1	1	20	1817	1836	GCCAGGGCCAUGAAUGCAGA	.: :::::::::. ::::	CUUUCAUUCAUGGUGCUGGA	Cleavage	[mRNA]	1
ahy-miR3513-5p	AhSBT50	5	-1	1	21	1596	1616	UUAAUUUCUGAGUUUGUCAUC	:: .:.:.:::::::.:	ACCUACUGAUUUAGAAAUUGA	Cleavage	[mRNA]	1
ahy-miR3515	AhSBT51	5	-1	1	21	1968	1988	AAUGUAGAAAAUGAACGGUAU	:::: ::::::: . .::::	CUACCCUUCAUUUAUAGCAUU	Cleavage	[mRNA]	1
ahy-miR3519	AhSBT52	3.5	-1	1	21	4059	4079	UCAAUCAAUGACAGCAUUUCA	:: :::::: ::::::::	ACUAAAGCUGUCUUUGAUUGA	Cleavage	[mRNA]	1
ahy-miR156b-3p	AhSBT52	4.5	-1	1	21	907	926	GCUCUCUAAGCUUCUGUCAUC	::::. :::.:.::.:::::.	GAUGG-AGAGGUUUGGAGAGU	Cleavage	[mRNA]	1
ahy-miR3513-3p	AhSBT52	5	-1	1	21	1278	1298	UUGAUAAGAUAGAAAUUGUAU	:.:: : . ::::::::::	GCAUAAAUGUGAUCUUAUCAA	Translation	[mRNA]	1
ahy-miR3518	AhSBT56	4.5	-1	1	21	2200	2220	UGACCUUUGGGGAUAUUCGUG	:: ::: :.:::.:::::	GCAGAUUAUGCUCAAGGGUCA	Cleavage	[mRNA]	1
ahy-miR3513-3p	AhSBT56	5	-1	1	21	3	23	UUGAUAAGAUAGAAAUUGUAU	:.. :::::::.::.:..	GGAUGUUUUCUAUUUUGUUGC	Cleavage	[mRNA]	1
ahy-miR167-3p	AhSBT58	4.5	-1	1	21	1003	1023	AGAUCAUGUGGCAGUUUCACC	:::...:::::..: ::.:	UUUGAGGUUGCCAUGUUAUUU	Cleavage	[mRNA]	1
ahy-miR3516	AhSBT58	4.5	-1	1	21	1817	1836	GCUGGGUGAUAUUGACAGAAG	:.:: ::::::.:.::.:.	AAUUUG-CAAUAUUAUCCGGU	Cleavage	[mRNA]	1
ahy-miR3511-3p	AhSBT58	5	-1	1	21	1600	1620	UGUUACUAUGGCAUCUGGUAA	:.: ::::::::.: :.:	GAAUCUGAUGCCAUGGCAGCU	Cleavage	[mRNA]	1
ahy-miR3508	AhSBT59	5	-1	1	21	2044	2064	UAGAGGGUCCCCAUGUUCUCA	::.:.::: :::.. ::::	GCAGGAUAUGAGGAUUAUCUA	Translation	[mRNA]	1
ahy-miR3515	AhSBT64	4.5	-1	1	21	1986	2006	AAUGUAGAAAAUGAACGGUAU	:::: ::::::::::.. :	CUACCCUUCAUUUUCUGUCUC	Cleavage	[mRNA]	1
ahy-miR3518	AhSBT68	5	-1	1	21	2007	2026	UGACCUUUGGGGAUAUUCGUG	: :::::.:.::::: :::	GCCAAAUAUUCUCAAAG-UCA	Cleavage	[mRNA]	1
ahy-miR408-3p	AhSBT68	5	-1	1	21	280	300	AUGCACUGCCUCUUCCCUGGC	: .: ::::::::.::::.	GAUAUGGAAGAGGUAGUGUCA	Cleavage	[mRNA]	1
ahy-miR3513-5p	AhSBT69	4	-1	1	21	1674	1694	UUAAUUUCUGAGUUUGUCAUC	: ::: :.:::::.::::	UUUUACACAUUCAGAGAUUAU	Cleavage	[mRNA]	2
ahy-miR3513-5p	AhSBT69	4.5	-1	1	21	2140	2160	UUAAUUUCUGAGUUUGUCAUC	::: :::::.:::.:: :	AUUGAGAAACUUAGAGAUGAU	Cleavage	[mRNA]	2
ahy-miR3514-5p	AhSBT69	5	-1	1	22	573	594	AGGAUUCUGUAUUAACGGUGGA	: ::. ::.::.::::. .::	CCAACUCUUGAUGCAGAGAUCU	Cleavage	[mRNA]	1
ahy-miR3515	AhSBT69	5	-1	1	21	1664	1684	AAUGUAGAAAAUGAACGGUAU	: : :::::::: :::::	UAAGCAUUCAUUUUACACAUU	Cleavage	[mRNA]	1
ahy-miR159	AhSBT70	5	-1	1	21	1515	1535	UUUGGAUUGAAGGGAGCUCUA	:. .::: :.::::.:.:.:.	UGUGGCUGCUUUCAGUUCGAG	Cleavage	[mRNA]	1
ahy-miR159	AhSBT71	4	-1	1	21	1041	1061	UUUGGAUUGAAGGGAGCUCUA	:. : ::..:::::::::::	UGCAACUUUCUUCAAUCCAAU	Cleavage	[mRNA]	1
ahy-miR159	AhSBT72	4	-1	1	21	1182	1202	UUUGGAUUGAAGGGAGCUCUA	:. : ::..:::::::::::	UGCAACUUUCUUCAAUCCAAU	Cleavage	[mRNA]	1
ahy-miR3513-3p	AhSBT72	4	-1	1	21	950	970	UUGAUAAGAUAGAAAUUGUAU	: :::. ::::::.: ::::.	ACACAGCUUCUAUUUCAUCAG	Cleavage	[mRNA]	1
ahy-miR3517	AhSBT72	5	-1	1	21	975	995	CUGACCACUGUGAUCCCGGAA	: .:::::. ::::::::.	CUAUGGGAUUCCAGUGGUCGU	Translation	[mRNA]	1
ahy-miR3511-3p	AhSBT73	5	-1	1	21	1294	1314	UGUUACUAUGGCAUCUGGUAA	:: :::.::::.:.: ::..	CUAGCAGGUGCCGUGGGAAUG	Cleavage	[mRNA]	1
ahy-miR159	AhSBT75	3.5	-1	1	21	1167	1187	UUUGGAUUGAAGGGAGCUCUA	:.::: :.:::: .:::::::	UGGAGGUUCCUUAGAUCCAAA	Cleavage	[mRNA]	1
ahy-miR3520-3p	AhSBT77	4	-1	1	21	1621	1641	AAGGGAGACGUUUGAAUUAUC	:.. ::::.::::.::::	AUUGGCACAAAUGUCUUCCUU	Cleavage	[mRNA]	1
ahy-miR167-3p	AhSBT79	3.5	-1	1	21	136	156	AGAUCAUGUGGCAGUUUCACC	::::.::::::::: :::	UUUGAAGCUGCCACAUAUUCU	Cleavage	[mRNA]	1
ahy-miR3520-5p	AhSBT80	4.5	-1	1	22	1042	1063	AGGUGAUGGUGAAUAUCUUAUC	.::::::::::.:..:.	CCAUGGAUAUUCACCGUUGCUG	Cleavage	[mRNA]	1
ahy-miR3511-3p	AhSBT83	5	-1	1	21	1330	1350	UGUUACUAUGGCAUCUGGUAA	: :::.::::: :: ::.:	AAAGCAGGUGCCAGAGCAAUA	Cleavage	[mRNA]	1
ahy-miR3511-3p	AhSBT85	5	-1	1	21	823	843	UGUUACUAUGGCAUCUGGUAA	::: .::::: :::..::	UCCCCAAGUGCCAGAGUGGCA	Cleavage	[mRNA]	1
ahy-miR3518	AhSBT88	4.5	-1	1	21	1224	1244	UGACCUUUGGGGAUAUUCGUG	: :.:.:.:.:::::: ::	UUCAAGUGUUCUCAAAGGACA	Cleavage	[mRNA]	1
ahy-miR3513-3p	AhSBT92	4.5	-1	1	21	1029	1049	UUGAUAAGAUAGAAAUUGUAU	:::: : . ::::::::::	GCACAAGUGUGAUCUUAUCAA	Translation	[mRNA]	1
ahy-miR156c	AhSBT92	5	-1	1	21	2866	2886	UUGACAGAAGAGAGAGAGCAC	::: :: .:.:::: ::::	CAGCUAUCCUUUUUCUCUCAA	Cleavage	[mRNA]	1
ahy-miR3519	AhSBT92	5	-1	1	21	241	261	UCAAUCAAUGACAGCAUUUCA	:: ::::::::::::	AUUCUUGAUGUCAUUGAUUGU	Cleavage	[mRNA]	1
ahy-miR156a	AhSBT93	5	-1	1	20	150	169	UGACAGAAGAGAGAGAGCAC	: ::::::. ::::: :.:	AUCCUCUCUUGCUUCUAUUA	Translation	[mRNA]	1
ahy-miR3511-3p	AhSBT97	4.5	-1	1	21	733	753	UGUUACUAUGGCAUCUGGUAA	::: ::::::::: :..:	AGACCUGAUGCCAUAUUGGCU	Cleavage	[mRNA]	1
ahy-miR3511-3p	AhSBT98	4.5	-1	1	21	625	645	UGUUACUAUGGCAUCUGGUAA	::: ::::::::: :..:	AGACCUGAUGCCAUAUUGGCU	Cleavage	[mRNA]	1
ahy-miR398	AhSBT99	5	-1	1	20	2080	2099	UGUGUUCUCAGGUCACCCCU	::::: ::: .:::::.:	GUGGGUGCCCUAGGAACAUA	Cleavage	[mRNA]	1
ahy-miR3511-3p	AhSBT100	4.5	-1	1	21	724	744	UGUUACUAUGGCAUCUGGUAA	::: ::::::::: :..:	AGACCUGAUGCCAUAUUGGCU	Cleavage	[mRNA]	1
ahy-miR3513-3p	AhSBT106	4.5	-1	1	21	8	28	UUGAUAAGAUAGAAAUUGUAU	....:::::.:.:: ::::	GAGUGGUUUCUGUUUUUUCAA	Cleavage	[mRNA]	1
ahy-miR3519	AhSBT106	4.5	-1	1	21	704	724	UCAAUCAAUGACAGCAUUUCA	.::: .:::.:::: :::.	CUGAAUCUUGUUAUUGUUUGG	Cleavage	[mRNA]	1
ahy-miR3517	AhSBT108	4.5	-1	1	21	927	947	CUGACCACUGUGAUCCCGGAA	:::::::...:::::. :	GCGCGGGAUCGUGGUGGUUUG	Cleavage	[mRNA]	1
ahy-miR160-5p	AhSBT109	4.5	-1	1	21	1432	1452	UGCCUGGCUCCCUGAAUGCCA	:::::.::::. .::: ::	ACGCAUUUAGGGGUUCAGCCA	Cleavage	[mRNA]	1
ahy-miR3516	AhSBT109	5	-1	1	21	2210	2229	GCUGGGUGAUAUUGACAGAAG	: ::: :::::. ::.::.::	CAUCU-UCAAUGCCAUCCGGC	Cleavage	[mRNA]	1
ahy-miR3517	AhSBT110	4	-1	1	21	978	998	CUGACCACUGUGAUCCCGGAA	:.::::.:::..:::::. :	AUUCGGGGUCAUGGUGGUUUG	Cleavage	[mRNA]	1
ahy-miR156a	AhSBT115	4	-1	1	20	40	59	UGACAGAAGAGAGAGAGCAC	: ::::. ::::::::::	CUUCUCUUCCUCUUCUGUCU	Cleavage	[mRNA]	1
ahy-miR3511-5p	AhSBT115	4.5	-1	1	20	1817	1836	GCCAGGGCCAUGAAUGCAGA	.: :::::::::. ::::	CUUUCAUUCAUGGUGCUGGA	Cleavage	[mRNA]	1
ahy-miR3513-5p	AhSBT115	5	-1	1	21	1596	1616	UUAAUUUCUGAGUUUGUCAUC	:: .:.:.:::::::.:	ACCUACUGAUUUAGAAAUUGA	Cleavage	[mRNA]	1
ahy-miR3515	AhSBT117	5	-1	1	21	1974	1994	AAUGUAGAAAAUGAACGGUAU	:::: ::::::: . .::::	CUACCCUUCAUUUAUAGCAUU	Cleavage	[mRNA]	1
ahy-miR3519	AhSBT119	3.5	-1	1	21	4062	4082	UCAAUCAAUGACAGCAUUUCA	:: :::::: ::::::::	ACUAAAGCUGUCUUUGAUUGA	Cleavage	[mRNA]	1
ahy-miR156b-3p	AhSBT119	5	-1	1	21	910	929	GCUCUCUAAGCUUCUGUCAUC	::::. :::.:.::.:::.:.	GAUGG-AGAGGUUUGGAGGGU	Cleavage	[mRNA]	1
ahy-miR3513-3p	AhSBT119	5	-1	1	21	1281	1301	UUGAUAAGAUAGAAAUUGUAU	:.:: : . ::::::::::	GCAUAAAUGUGAUCUUAUCAA	Translation	[mRNA]	1
ahy-miR156c	AhSBT120	5	-1	1	21	63	83	UUGACAGAAGAGAGAGAGCAC	:::.:. ::.::::: .::	UAGCUUUUGCUUUUCUGCUAA	Cleavage	[mRNA]	1
ahy-miR3520-5p	AhSBT122	5	-1	1	22	724	745	AGGUGAUGGUGAAUAUCUUAUC	:..:. .: :::::::::.:	UUUGGGGAGUGCACCAUCACUU	Cleavage	[mRNA]	1
