# Supplementary material for: Genome-Wide Identification, Functional Characterization, and Stress-Responsive Expression Profiling of Subtilase (SBT) Gene Family in Peanut (Arachis hypogaea L.)
Source: Int J Mol Sci. 2024 Dec 13;25(24):13361. doi: 10.3390/ijms252413361 (PMC11676140; doi:10.3390/ijms252413361)
Supplement: Supplementary file 1 [file ijms-25-13361-s001.zip › ijms-3341442-supplementary/Supplementary Materials/Supplementary Table S7.xlsx]

## Sheet: Supplementary Table 7_1 Tissues
Supplementary Table S7. The FPKM expression values of AhSBTs in different tissues.
Gene name	Flower	Leaf	Stem	Stem tip	Root	Root tip	Root nodule	Root and stem	Peg	Pericarp	Testa	Cotyledon	Embryo
AhSBT1	27.81	20.17	14.34	20.1	25.46	17.78	6.93	42.29	28.09	6.01	24.15	9.96	44.4675
AhSBT2	0.02	0.05	0	0.04	0.12	0.18	0.06	0.06	0	0.07	0.065	0	11.2769
AhSBT3	17.73	15.09	22.79	15.57	20.47	9.03	5.11	25.5	32.63	3.79333	14.6467	1.35	7.38172
AhSBT4	18	6.99	13.01	10.9	13.97	12.95	0.51	38.72	20.2	2.62	20.67	1.49	8.28793
AhSBT5	0	0.05	0.05	0	0	0.1	0	0.05	0	0	0.025	0	3.42948
AhSBT6	0.2	0.02	0.03	0.39	0	0.03	0.04	0	0.09	0.00666667	0.00333333	0	0.872371
AhSBT7	0.23	1.26	0.05	0	0	0	0.06	0.04	0	0	0.02	0.77	0.0495683
AhSBT8	11.11	17.33	6.8	13.39	5.77	2.04	0.21	18.17	10.66	0.636667	9.40333	0.63	5.01489
AhSBT9	0.7	0.37	0.6	0.13	2.18	0.79	0.03	0.33	0.53	0.596667	0.463333	0	1.25372
AhSBT10	1.37	3.28	0.61	1.01	0.77	0.5	0	0.77	0.51	0.156667	0.463333	0.03	0.410931
AhSBT11	0.05	0	0	0	0.22	0.22	0	0	0	0	0	0	0.102733
AhSBT12	12.93	10.26	17.44	11.76	8.36	10.14	0.62	20.19	12.23	4.97667	12.5833	2.32	1.33568
AhSBT13	0	0	0	0.01	0.36	0	71.92	0	0	0	0	0	0.333921
AhSBT14	3.4	3.5	2.6	3.15	3.7	4.65	1.91	3.97	3.45	2.05667	3.01333	1.55	1.92348
AhSBT15	4.69	4.24	5.19	4.12	8.32	17.41	1.99	3.81	7.89	1.74667	2.77833	0.2	1.64337
AhSBT16	2.45	2.8	1.49	2.29	2.96	2.97	0.8	1.75	3.38	0.983333	1.36667	0.55	2.26584
AhSBT17	0.94	0.91	0.14	0.41	1.41	10.39	1.04	0.54	0.46	0.18	0.36	0	2.41396
AhSBT18	1.22	0.98	0.06	0.52	3.85	0	0	0.04	3.52	0.92	0.48	1.79	1616.72
AhSBT19	8.86	5.02	5.39	4.31	4.82	3.41	0.77	16.93	7.33	2.11333	9.52167	0.74	407.165
AhSBT20	10.92	6.19	6.44	6.03	6.16	4.18	1.06	21.18	9.86	2.56667	11.8733	0.85	105.724
AhSBT21	0	0.08	0.02	0.02	0	0	0	0	0	0	0	0	26.431
AhSBT22	1.24	1.18	0.55	0.48	0.05	0	0.02	1.28	0.27	0.00666667	0.643333	0.75	6.63524
AhSBT23	0	0	0	0	0	0	0	0	0	0.0666667	0.0333333	0	1.70631
AhSBT24	0	0	0	0	0	0	25.48	0	0	0	0	0	0.426577
AhSBT25	0.12	0.09	0.28	0.08	5.27	1.6	2.14	1.14	6.09	5.19333	3.16667	0.05	0.136644
AhSBT26	0.62	3.3	0.08	0.44	0	0	0	0	0.01	0.0333333	0.0166667	0	0.394161
AhSBT27	2.35	4.09	8.5	7.66	2.15	0.19	0.41	1.72	4.24	2.71	2.215	0.24	0.56354
AhSBT28	2.54	1.11	1.19	2.08	2.72	10.68	0.17	1.29	3.06	1.04333	1.16667	0.1	1.21339
AhSBT29	3.38	9.11	5.9	8.44	14.35	9.1	3.39	7.8	9.58	6.07333	6.93667	0.19	0.810846
AhSBT30	6.64	10.85	22.83	30.56	7.27	1.99	3.62	8.94	47.8	10.2333	9.58667	0.41	2.45521
AhSBT31	4.34	9.61	25.61	10.41	22.3	6.29	4	20.11	75.04	12.1967	16.1533	1.49	4.1938
AhSBT32	0.16	0.26	1.78	0.79	0.69	0.32	0.18	0.59	2.09	0.01	0.3	0.08	1.07595
AhSBT33	30.11	6.34	20.92	15.45	7.05	3.25	0.24	6.25	8.71	3.30333	4.77667	6.22	0.533988
AhSBT34	0	0	0	0	0	0	0	0	0	0	0	0	0.133497
AhSBT35	0	0	0	0	0	0	0	0	0	0	0	0	0.0333742
AhSBT36	0	0	0	0	0	0	13.75	0	0	0	0	0	0.00834356
AhSBT37	16.82	26	0.65	15.82	0.06	0.1	0.02	1.43	0.75	0.0466667	0.738333	0.04	2.73959
AhSBT38	0.04	0	0.04	0	0	0	0	0	0.02	0	0	0.03	8.8524
AhSBT39	5.79	4.57	4.52	5.51	6.91	10.81	2.77	8.9	6.16	12.3067	10.6033	2.62	9.0331
AhSBT40	5.18	3.83	3.48	4.98	2.08	6.06	0.17	5.06	4.86	1.05	3.055	0.12	4.44327
AhSBT41	0.39	2.72	0.07	0.07	0.11	0.21	0	0.05	0.18	0	0.025	0	1.13082
AhSBT42	0.21	0	0	0	0	0	0	0	0	0.00666667	0.00333333	0	0.300205
AhSBT43	0.15	0.16	1.13	0.05	4.89	0.63	0.05	2.48	1.68	2.23333	2.35667	0.09	0.170051
AhSBT44	3.82	0.54	1.11	0.25	3.73	0.65	0.3	0.82	0.63	1.02	0.92	0.39	42.245
AhSBT45	8.08	5.02	12.67	6.95	16.88	4.78	2.12	18.54	14.46	9.59	14.065	42.07	19.3363
AhSBT46	1.74	0.58	1.01	0.99	1.03	0.66	0.03	1.4	2.2	0.3	0.85	0.1	5.37906
AhSBT47	1.2	0.28	0.91	0.14	0	0.02	0.24	0.03	0.52	1.85667	0.943333	0.73	2.44977
AhSBT48	0	0	0	0	0	0	0	0	0	0	0	0	1.05244
AhSBT49	0	0	0.06	0.08	0	0.08	0	0	0.13	0.05	0.025	0	0.33061
AhSBT50	16.61	9.49	7.36	8.55	15.56	14.63	1.31	21.17	9.43	8.84	15.005	8.1	3.77515
AhSBT51	1.62	1.85	0.84	0.49	2.66	1.13	0.36	0.25	2.18	0.903333	0.576667	0.17	1.40379
AhSBT52	10	7.28	9.71	6.56	6.1	6.21	5.5	8.98	5.89	7.23	8.105	8.4	2.84345
AhSBT53	20.66	33.08	4.94	8.85	10.41	1.79	0.07	14.48	6.03	0.623333	7.55167	1.47	11.8809
AhSBT54	0.1	1.13	0.75	0.47	0	0	0.03	5.82	0.41	0.736667	3.27833	5.63	3.33522
AhSBT55	25.15	17.24	13.49	17.36	21.15	15.55	4.23	42.79	27.86	9.10667	25.9483	11.76	45.8513
AhSBT56	0.04	0.05	0.05	0.09	0	0.05	0	0.06	0.05	0.0233333	0.0416667	0	11.5253
AhSBT57	0.3	0.08	0.15	1.15	0	0	0.14	0	0.26	0	0	0	2.88133
AhSBT58	0.9	0.51	0.81	0.46	0.54	0.77	0.63	0.67	0.34	0.413333	0.541667	0.55	1.39033
AhSBT59	19.56	4.07	13.2	13.65	16.61	13.69	0.5	40.66	18.56	2.23	21.445	1.39	8.05008
AhSBT60	0.07	1.11	0.04	0.02	0	0.02	0.05	0	0	0.00666667	0.00333333	13.65	2.64002
AhSBT61	17.95	18	16.04	43.47	9.16	2.65	0.28	20.66	22.32	2.81	11.735	1.01	15.77
AhSBT62	0.34	0.33	0.21	0	0.46	0.13	0	0.07	0.04	0.0133333	0.0416667	0.11	3.9425
AhSBT63	0.69	0.7	1.1	0.48	1.74	0.43	0.37	0.36	0.37	1.01	0.685	0	0.985625
AhSBT64	1.75	3.33	0.81	1.33	0.62	0.55	0.04	1.08	0.8	0.183333	0.631667	0.06	0.373906
AhSBT65	1.48	1.38	1.91	2.84	0.37	0.18	0.23	0.04	1.11	0.196667	0.118333	0	0.118477
AhSBT66	0	0	0	0	0.06	0	0	0	0.02	0	0	0	0.0346191
AhSBT67	10.77	8.19	13.75	8.25	8.07	11.31	0.58	18.08	9.7	5.45333	11.7667	1.96	1.58115
AhSBT68	0	0	0	0	0.11	0	45.43	0	0	0	0	0	0.395289
AhSBT69	2.01	2.45	2.17	1.51	2.86	4.41	1.59	2.33	1.45	1.65	1.99	0.61	1.18882
AhSBT70	9.08	8.09	11.71	7.9	14.69	28.87	1.67	7.91	16.42	4.34667	6.12833	0.28	2.74471
AhSBT71	5.33	5.87	3.23	4.75	5.25	8.15	1.81	4.93	5.6	2.16333	3.54667	3.58	4.97368
AhSBT72	0.95	2.15	0.43	1.35	0.47	6.21	2.96	0.91	1.2	1.21333	1.06167	0	4.94842
AhSBT73	1.11	1.04	0.72	0.83	2.54	0.13	0.33	1.35	2.01	1.12333	1.23667	4.21	1191.9
AhSBT74	10	9.03	6.61	5.9	11.99	6.94	1.03	31.24	10.36	1.68333	16.4617	3.06	300.921
AhSBT75	0	0.04	0	0	0	0	0.3	0	0	0	0	0	75.2353
AhSBT76	0.7	0.76	1.11	0.93	0.11	0.03	0.13	0.49	0.48	0.12	0.305	0.14	18.8388
AhSBT77	0	0	0.02	0	0	0	23.44	0	0	0	0	0	4.70971
AhSBT78	0.08	0.1	0.13	0.15	11.01	4.19	8.03	0.23	2.78	6.30333	3.26667	0	1.28743
AhSBT79	0.36	3.02	0	0.07	0	0.08	0	0	0.02	0.04	0.02	0	0.369357
AhSBT80	2.34	3.01	5.79	5.5	1.5	0.2	2.16	1.8	2.32	2.86	2.33	0.35	0.967339
AhSBT81	2.03	2.58	1.29	4.04	3.28	7.97	1.61	0.66	3.2	2.11667	1.38833	0.09	3.02433
AhSBT82	1.89	4.98	3.53	3.7	9.93	5.17	0.61	5.46	2.98	3.14	4.3	0.16	1.06358
AhSBT83	1.56	5.15	11.07	12.37	5.32	0.67	1.26	5.89	29.34	2.09333	3.99167	0.34	0.355896
AhSBT84	3.9	4.97	26.03	5.57	17.52	2.59	5.84	32.56	57.52	10.4567	21.5083	1.73	1.92147
AhSBT85	0.14	0.67	4.13	1.23	2.32	0.48	0.29	0.96	2.19	0.356667	0.658333	0.14	0.485368
AhSBT86	0	0	0	0	0	0	0	0	0	0	0	0	0.121342
AhSBT87	0	0	0	0	0	0.02	0	0	0	0	0	0	0.0303355
AhSBT88	0	0	0	0	0.06	0.01	0	0	0	0	0	0	0.0175839
AhSBT89	0	0	0	0	0	0	12.01	0	0	0	0	0	0.00439597
AhSBT90	0	0	0	0	0	0	0	0	0	0	0	0	1.7536
AhSBT91	11.24	25.68	0.5	13.12	0.16	0.05	0	1.23	0.53	0.0166667	0.623333	0.05	1.6234
AhSBT92	4.54	4.37	4.27	4.01	6.77	14.29	2.71	9.89	6.71	11.3433	10.6167	2.79	7.09835
AhSBT93	7.54	4.21	5.66	6.63	1.04	3.98	0.51	5.62	7.71	1.39	3.505	0.91	4.60959
AhSBT94	0.33	2.4	0.03	0.06	0	0.02	0.01	0.08	0.11	0	0.04	0	1.1574
AhSBT95	0.13	0.1	0.07	0	0.06	0	0.13	0.08	0.06	0.0333333	0.0566667	0.05	0.381849
AhSBT96	0.03	0.01	0.03	0	0.01	0.01	0.01	0.02	0.01	0.02	0.02	0	0.115462
AhSBT97	0.38	0.18	0.24	0.39	0	0.03	0	0.06	0.22	0.0966667	0.0783333	0.1	0.286366
AhSBT98	0.69	0.73	0.2	0.21	0.35	0.26	0.2	0.28	0.21	0.316667	0.298333	0.16	0.581591
AhSBT99	1.61	1.49	1.32	1.21	1.59	1.01	15.89	1.77	2.02	0.99	1.38	1.37	0.570398
AhSBT100	2.5	1.19	2.8	1.43	3.49	0.35	0.1	7.99	2.44	0.163333	4.07667	2.38	0.367599
AhSBT101	1.96	1.59	6.54	2.23	9.53	1.25	0.47	23.99	7.34	1.22667	12.6083	3.24	0.6769
AhSBT102	1.94	1.97	1.69	1.73	2.62	1.06	22.34	2.16	2.58	1.44333	1.80167	1.59	0.641725
AhSBT103	0.2	0.49	0.14	0.3	0.09	0.07	0.01	0.14	0.25	0.33	0.235	0.32	0.420431
AhSBT104	1.9	2.1	0.94	1.29	1.25	1.99	1.19	2.37	1.46	1.8	2.085	0.99	1.66261
AhSBT105	1.52	2.82	1.48	1.27	2.01	2.8	1.45	1.65	1.12	2.12333	1.88667	1.04	0.958152
AhSBT106	0.48	0.37	0	0.44	0	0.05	0	0.13	0.33	0.16	0.145	0	0.457038
AhSBT107	0.2	0.4	1.01	0.19	5.67	0.23	0.14	2.12	1.42	1.1	1.61	0.33	0.194259
AhSBT108	6.7	1.02	1.29	0.83	4.59	1.98	0.98	1.1	0.78	2.78333	1.94167	0.75	94.0361
AhSBT109	11.64	7.22	8.36	8.34	12.64	5.44	2.51	17.12	12.38	9.19333	13.1567	33.43	35.764
AhSBT110	2.9	1.85	1.22	1.24	1.34	1.27	0.15	1.68	2.17	0.333333	1.00667	0.32	9.391
AhSBT111	0.36	0	0	0.19	0	0	0	0	0	0	0	0	2.48275
AhSBT112	0.25	0.13	0.15	0.04	0	0.01	0.21	0	0.15	0.87	0.435	0	0.803188
AhSBT113	0.02	0	0	0	0.06	0	0	0	0	0.0133333	0.00666667	0	0.733297
AhSBT114	0.03	0.04	0.02	0.19	0	0.09	0	0	0.15	0.0166667	0.00833333	0	0.415824
AhSBT115	26.21	13.12	10.65	9.61	21.29	24.06	1.26	33.84	12.68	10.7367	22.2883	11.05	3.77146
AhSBT116	0	0	0	0	0	0	0	0	0	0	0	0	0.942864
AhSBT117	1.24	2.26	1.44	0.73	3.31	0.59	0.53	0.78	1.01	0.266667	0.523333	0.28	0.498216
AhSBT118	15.52	26.27	4.23	7.27	11.6	1.31	0.16	11.37	4.61	0.5	5.935	0.95	7.28705
AhSBT119	8.68	7.57	7.56	5.42	6.13	7	4.94	9.5	5.38	7.32333	8.41167	7.22	3.92676
AhSBT120	1.88	2.55	1.85	1.74	4.26	3.57	0	9.96	2.02	0.25	5.105	1.37	1.46169
AhSBT121	0.23	1.3	1.84	0.93	0	0.04	0.28	14.65	0.56	2.6	8.625	15.39	0.665423
AhSBT122	0	0	0	0	0	0	0	0	0	0	0	0	0.166356

## Sheet: Supplementary Table 7_2Hormones
Supplementary Table S7. The FPKM expression values of AhSBTs under hormones treatment.
Gene name	SA	ABA	BR	ETH	PAC	CK
AhSBT1	25.22	12.05	9.38	10.55	19.12	16.7
AhSBT2	0.12	0.01	0.03	0	0	0.01
AhSBT3	4.05	4.32	3.03	2.68	5.06	7.35
AhSBT4	28.14	15.06	13.02	10.66	22.45	16.23
AhSBT5	0.11	0.08	0.04	0.07	0	0.08
AhSBT6	0	0	0	0	0	0
AhSBT7	35.31	98.55	90.32	38.59	42.31	50.18
AhSBT8	10.4	5.5	4.56	5.92	6.92	10.65
AhSBT9	0.25	0.45	0.31	0.58	0.39	0.13
AhSBT10	2	1.62	1.28	1.39	0.96	2.44
AhSBT11	0.04	0.04	0	0	0	0
AhSBT12	16.78	11.51	9.4	6.37	25.93	11.53
AhSBT13	0	0	0	0.02	0	0
AhSBT14	4.39	1.82	1.95	2.24	2.77	2.37
AhSBT15	3.2	1.54	1.01	1.23	2.05	2.24
AhSBT16	4.96	1.66	1.4	1.75	3.19	2.8
AhSBT17	1.75	0.43	0.45	0.68	0.85	0.87
AhSBT18	5.93	12.34	7.32	1.99	10.87	3.42
AhSBT19	8.91	5.05	2.77	3.89	8.41	5.63
AhSBT20	11.49	6.36	3.85	4.39	10.1	6.82
AhSBT21	5.79	4.53	1.27	0.89	10.49	0.96
AhSBT22	1.63	1.13	1.18	0.63	1.76	2.33
AhSBT23	0.15	0.05	0.1	0	0.78	0.03
AhSBT24	0	0	0.02	0	0	0
AhSBT25	0.17	0.11	0.07	0.13	0	0
AhSBT26	14.61	7.91	7.6	3.07	4.65	17.62
AhSBT27	5.46	3.51	3.91	2.08	5.3	5.13
AhSBT28	0.25	0.06	0.08	0.07	0.32	0.23
AhSBT29	12.1	8.1	6.65	2.85	8.97	13.26
AhSBT30	12.46	4.86	5.19	2.73	9.36	10.3
AhSBT31	34.83	13.71	12.79	7.91	34.71	18.06
AhSBT32	0.37	0.32	0.11	0.02	0.14	0.3
AhSBT33	7.56	2.96	4.95	6.4	6.41	1.59
AhSBT34	0	0	0	0	0	0
AhSBT35	0	0	0	0	0	0
AhSBT36	0	0	0	0	0	0
AhSBT37	4.54	0.8	1.38	1.12	1.39	3.2
AhSBT38	0	0	0	0	0	0
AhSBT39	17.78	7.94	6.03	4.86	19.73	5.95
AhSBT40	4.47	1.32	1.22	1.79	3.03	3.33
AhSBT41	10.34	0.13	0.37	0.88	0.4	6.67
AhSBT42	0.01	0	0.01	0	0.05	0
AhSBT43	0.58	0.42	0.2	0.06	1.07	0.38
AhSBT44	0.26	0.29	0.4	0.54	0.28	0.38
AhSBT45	17.4	36.18	28.33	10.29	27.45	10.59
AhSBT46	2.19	1.4	1.07	0.75	1.85	1.4
AhSBT47	0.17	0.24	0.05	0	0.18	0.11
AhSBT48	0	0	0	0	0	0
AhSBT49	0	0	0	0	0	0
AhSBT50	28.24	15.99	13.62	14.26	29.55	16.18
AhSBT51	4.11	3.03	1.5	1.17	6.17	1.9
AhSBT52	9.73	5.29	6.16	7.45	9.2	5.28
AhSBT53	32.47	10.55	15.42	15.65	13.72	18.55
AhSBT54	0.99	0.06	0.2	0.54	0.02	0.97
AhSBT55	22.41	12.26	8.5	11.03	17.2	17.05
AhSBT56	0.04	0.03	0	0	0.03	0
AhSBT57	0.04	0.02	0	0	0	0.22
AhSBT58	0.81	0.41	0.3	0.42	0.85	0.42
AhSBT59	28.11	14.64	13.07	12.48	22.78	13.99
AhSBT60	33.25	73.7	85.56	39.42	30.76	52.54
AhSBT61	16.77	9.19	5.13	7.37	14.78	12.21
AhSBT62	0.23	0	0	0	0.3	0
AhSBT63	0.1	0.34	0.26	0.3	0.28	0.18
AhSBT64	2.24	1.44	1.36	1.71	1.17	2.08
AhSBT65	0.4	0.25	0.16	0.14	0.37	0.61
AhSBT66	0	0	0	0	0	0
AhSBT67	17.03	9.88	8.45	6.24	20.98	10.05
AhSBT68	0	0	0	0	0	0
AhSBT69	2.8	0.98	1.19	0.94	2.17	1.14
AhSBT70	4.39	1.57	1.47	1.99	2.08	3.29
AhSBT71	6.83	2.98	2.26	3.06	4.5	3.64
AhSBT72	2.97	0.89	1.14	0.96	2.49	1.1
AhSBT73	5.81	7.88	3.2	1.54	10.69	2.44
AhSBT74	8.09	3.33	2.62	3.93	5.31	4.15
AhSBT75	4.55	2.95	0.82	1.04	9.42	0.59
AhSBT76	1.31	1.01	1.02	1.05	1.8	1.93
AhSBT77	0	0	0	0	0	0
AhSBT78	0.17	0.17	0.2	0.47	0.23	0.15
AhSBT79	16.59	9.12	8.49	4.09	11.54	16.48
AhSBT80	3.06	2.17	2.2	1.42	3.28	3.21
AhSBT81	0.69	0.2	0.15	0.06	0.79	0.53
AhSBT82	11.46	7.55	5.48	3.12	6.83	11.6
AhSBT83	8.69	5.16	4.34	1.88	8.81	9.73
AhSBT84	9.15	3.79	3.42	1.61	11.45	4.86
AhSBT85	0.88	0.5	0.48	0.34	1.46	1
AhSBT86	0	0	0	0	0	0
AhSBT87	0	0	0	0	0	0
AhSBT88	0	0	0	0.01	0	0
AhSBT89	0	0	0	0	0	0.02
AhSBT90	0	0	0	0	0	0
AhSBT91	3.55	0.7	0.65	1.03	0.88	2.79
AhSBT92	14.29	5.52	4.31	4.11	16.57	4.34
AhSBT93	4.27	1.25	1.27	1.44	3.3	4.08
AhSBT94	9.65	0.22	0.51	1.17	0.65	5.46
AhSBT95	0.13	0.25	0.16	0.12	0	2.57
AhSBT96	0.04	0	0.03	0.02	0.09	0.04
AhSBT97	0.48	0.18	0.33	0.25	0.58	0.62
AhSBT98	1.71	0.76	0.67	0.97	1.6	0.53
AhSBT99	1.61	0.95	0.95	1.23	1.28	0.94
AhSBT100	6.32	5.33	3.08	1.73	7.67	1.84
AhSBT101	9.27	10.05	4.59	2.88	13.73	3.46
AhSBT102	1.64	1.18	0.95	1.54	1.13	1.54
AhSBT103	0.62	0.56	0.51	0.6	1.06	1.05
AhSBT104	4.15	2.57	2.32	2.01	6.36	2.25
AhSBT105	1.89	1.29	1.48	1.64	2.47	1.22
AhSBT106	0.79	0.4	0.55	0.48	1.27	0.77
AhSBT107	1.05	0.9	1.13	0.27	1.59	0.53
AhSBT108	0.54	0.45	0.47	0.74	0.43	0.61
AhSBT109	21.95	42.79	35.06	13.58	26.24	16.38
AhSBT110	4.53	2.01	1.76	1.43	3.82	2.77
AhSBT111	0	0	0	0.02	0	0
AhSBT112	0.04	0.18	0.06	0	0.2	0.07
AhSBT113	0	0	0	0	0	0
AhSBT114	0	0	0.02	0	0	0
AhSBT115	31.23	14.03	12.87	13.71	26.32	17.39
AhSBT116	0	0	0	0	0	0
AhSBT117	7.28	4.08	1.98	1.82	10.14	3.27
AhSBT118	27.36	6.39	9.26	8.28	10.84	13.34
AhSBT119	9.92	6.42	6.99	6.83	10.25	5.61
AhSBT120	4.97	3.17	2.2	2.86	3.71	4.43
AhSBT121	0.6	0.05	0.19	0.65	0.13	0.84
AhSBT122	0	0	0	0	0	0

## Sheet: Supplementary Table 7_3Abiotic 
Supplementary Table S7. The FPKM expression values of AhSBTs under drought and low temperature.
Gene name	Dry	DryCK	LT	LTCK
AhSBT1	0.97	18.07	7.08	15.88
AhSBT2	0.05	0	0	0.05
AhSBT3	0	2.5	3.51	6.6
AhSBT4	1.44	18.89	5.45	18.32
AhSBT5	0	0.06	0.02	0.07
AhSBT6	0	0	0	0
AhSBT7	0.14	22.06	11.93	67.95
AhSBT8	0.55	16.41	0.71	8.92
AhSBT9	0.51	0.23	0.26	0.2
AhSBT10	0	3.14	0.13	2.1
AhSBT11	0	0	0	0.02
AhSBT12	6.49	11.47	11.04	14.04
AhSBT13	0.02	0	0	0
AhSBT14	2.86	2.36	2.56	2.52
AhSBT15	0.07	3.21	0.73	2.53
AhSBT16	1.2	3.09	1.65	3.47
AhSBT17	1.25	1.37	0.14	1.22
AhSBT18	4.51	2.25	9.71	7.9
AhSBT19	1.01	5.48	1.25	4.65
AhSBT20	1.26	6.4	1.78	6.11
AhSBT21	0	2.08	0.89	2.5
AhSBT22	0	1.36	2.21	1.45
AhSBT23	0	0.13	0.08	0.03
AhSBT24	0	0	0	0
AhSBT25	0	0.07	0.29	0.03
AhSBT26	0	13.72	1.34	14.76
AhSBT27	0.8	4.75	4.89	5.37
AhSBT28	0.07	0.38	0.23	0.18
AhSBT29	0.33	11.46	2.32	13.26
AhSBT30	1.04	12.84	2.27	9.94
AhSBT31	1.78	15.96	7.46	15.29
AhSBT32	0	0.18	0.08	0.21
AhSBT33	0.82	3.49	5.2	4.81
AhSBT34	0	0	0	0
AhSBT35	0	0	0	0
AhSBT36	0	0	0	0.02
AhSBT37	0	8.77	0.34	3.31
AhSBT38	0	0.02	0.08	0
AhSBT39	16.78	4.81	4.84	10.11
AhSBT40	0.16	2.8	0.86	4.21
AhSBT41	0	9.21	0.08	3.92
AhSBT42	0.02	0.05	0.08	0.03
AhSBT43	0.09	0.15	0.14	0.28
AhSBT44	0.14	0.66	0.01	0.53
AhSBT45	5.48	13.07	7.52	30.2
AhSBT46	0.13	1.65	0.31	1.16
AhSBT47	0.43	0.08	0.25	0.13
AhSBT48	0	0	0	0
AhSBT49	0	0	0	0
AhSBT50	13.55	15.06	8.85	16.41
AhSBT51	0.56	1.19	7.33	1.73
AhSBT52	11.49	6.19	8.84	8.54
AhSBT53	0.2	32.93	13.72	16.49
AhSBT54	0	0.79	0.06	0.81
AhSBT55	0.55	17.1	6.02	15.76
AhSBT56	0.02	0.11	0.03	0.01
AhSBT57	0	0.06	0	0.06
AhSBT58	0.69	0.56	0.56	0.46
AhSBT59	1.5	17.27	6.16	18.53
AhSBT60	0.22	21.07	20	68.69
AhSBT61	1.76	19.95	1.44	13.12
AhSBT62	0	0	0.51	0.09
AhSBT63	0.47	0.44	0.28	0.2
AhSBT64	0	3.19	0.3	1.95
AhSBT65	0.12	0.33	0.82	0.5
AhSBT66	0	0	0.03	0
AhSBT67	6.07	10.48	15.97	13.29
AhSBT68	0	0	0	0
AhSBT69	1.6	1.26	2.33	1.95
AhSBT70	0.22	4.2	1.18	3.55
AhSBT71	4.78	5.34	4.13	4.87
AhSBT72	3.9	1.32	0.54	1.89
AhSBT73	2.28	1.86	6.01	4.72
AhSBT74	0.16	4.75	1.36	3.79
AhSBT75	0	1.86	1	1.82
AhSBT76	0.03	0.95	1.69	1.66
AhSBT77	0	0	0	0
AhSBT78	0	0.16	0.05	0.15
AhSBT79	2.5	14.6	2.19	18.2
AhSBT80	0.53	2.38	2.86	3.53
AhSBT81	0.19	1.02	0.75	0.64
AhSBT82	0.35	8.72	3.04	12.23
AhSBT83	0.67	9.73	1.49	8.32
AhSBT84	0.81	3.62	3.66	5.37
AhSBT85	0	0.34	0.45	0.55
AhSBT86	0	0	0	0
AhSBT87	0	0	0	0
AhSBT88	0	0	0	0
AhSBT89	0	0	0	0
AhSBT90	0	0	0	0
AhSBT91	0	8.3	0.27	2.63
AhSBT92	10.53	3.45	3.69	7.03
AhSBT93	0.04	2.43	1.03	3.37
AhSBT94	0.1	8.56	0.1	4.09
AhSBT95	0.07	0.39	0.29	0.71
AhSBT96	0.18	0.02	0.11	0.05
AhSBT97	0.91	0.26	0.55	0.28
AhSBT98	4.17	1	3.33	0.59
AhSBT99	1.15	1.44	1.09	1.44
AhSBT100	0.18	1.98	2.06	4.32
AhSBT101	0.72	3.07	2.78	6.63
AhSBT102	1.38	1.86	2.54	1.25
AhSBT103	1.05	0.77	0.51	0.94
AhSBT104	12.38	3.76	5.41	2.87
AhSBT105	2.53	1.56	2.58	1.96
AhSBT106	0.3	1.19	0.22	0.82
AhSBT107	0.27	0.41	0.48	0.88
AhSBT108	0.61	0.75	0.23	0.58
AhSBT109	3.79	20.23	10.93	37.74
AhSBT110	0.27	2.69	0.75	2.68
AhSBT111	0	0.02	0	0
AhSBT112	0.15	0.06	0.14	0.04
AhSBT113	0	0	0	0
AhSBT114	0	0.04	0	0
AhSBT115	9.35	14.65	12.81	16
AhSBT116	0	0	0	0
AhSBT117	1.31	1.09	12.01	2.34
AhSBT118	0.19	23.52	8.93	12.18
AhSBT119	10.61	6.48	7.36	8.91
AhSBT120	0.1	3.89	1.51	5.56
AhSBT121	0	0.85	0.06	0.54
AhSBT122	0	0	0	0

## Sheet: Supplementary Table 7_4 RS
Supplementary Table S7. The FPKM expression values of AhSBTs in response to Ranlstonia solanacearum infection.
Gene name	R-T	R-C	S-T	S-C
AhSBT1	6.69832	11.0754	9.47558	11.6116
AhSBT2	0.010496	0.046426	0	0
AhSBT3	0.047235	0.19416	0.295939	0.145276
AhSBT4	1.03296	2.69468	4.21666	1.85966
AhSBT5	0.031223	0	0	0
AhSBT6	0	0	0	0
AhSBT7	1.90631	11.5705	22.357	2.53016
AhSBT8	0.530982	1.13613	1.07353	0.410091
AhSBT9	0.067165	0.145028	0.080955	0.133114
AhSBT10	0.018781	0.148767	0.159763	0.069193
AhSBT11	0	0	0.013839	0.022742
AhSBT12	8.83144	9.72453	8.79815	8.70975
AhSBT13	0	0	0	0
AhSBT14	1.90272	2.40769	1.70378	2.42874
AhSBT15	0.132094	0.245331	0.154247	0.257169
AhSBT16	1.45326	1.90241	1.36194	1.11411
AhSBT17	0.295353	0.25927	0.398177	0.465406
AhSBT18	6.531	7.93851	7.68217	7.03902
AhSBT19	0.930508	2.26208	2.13601	1.125
AhSBT20	0.822432	2.48848	2.39536	1.17722
AhSBT21	0	0.051661	1.23897	0
AhSBT22	0.046455	0.182606	0.239942	0.10143
AhSBT23	0.035022	0.059879	0.078993	0.014842
AhSBT24	0	0	0	0
AhSBT25	0.011011	0	0.015011	0.014236
AhSBT26	0	0.060615	0.233223	0
AhSBT27	0.114221	0.35434	0.30391	0.106256
AhSBT28	0.061523	0.038228	0	0.005295
AhSBT29	0.053648	0.411577	0.481777	0.17626
AhSBT30	0.088319	0.389366	0.349596	0.038154
AhSBT31	0.392132	1.09805	1.3562	0.458501
AhSBT32	0	0	0	0
AhSBT33	1.48124	1.86401	1.96047	0.952988
AhSBT34	0	0.005787	0	0
AhSBT35	0	0	0	0
AhSBT36	0	0	0	0
AhSBT37	0.005703	0	0.00685	0.00404
AhSBT38	0	0	0	0
AhSBT39	13.9177	10.3478	8.53929	9.47422
AhSBT40	0.159578	0.299446	0.562361	0.255604
AhSBT41	0.116826	0.054093	0	0.023282
AhSBT42	0	0	0	0
AhSBT43	1.13701	0.765521	0.523194	0.656708
AhSBT44	0.079193	0.12505	0.096616	0.036592
AhSBT45	4.79455	5.78487	9.74626	13.6747
AhSBT46	0	0.068759	0.152413	0.11806
AhSBT47	0.059507	0.195462	0.152691	0.105157
AhSBT48	0	0	0	0
AhSBT49	0	0	0	0
AhSBT50	50.5457	40.8214	33.6888	35.7213
AhSBT51	7.21265	8.87073	8.21626	11.0679
AhSBT52	7.80705	9.39909	7.81424	7.21943
AhSBT53	1.93245	8.32766	10.471	8.03704
AhSBT54	0	0.030854	0.078026	0.054254
AhSBT55	7.01295	15.9708	12.016	11.2723
AhSBT56	0.011706	0.008744	0.015993	0
AhSBT57	0	0	0	0
AhSBT58	0.803424	0.811598	0.464285	0.555582
AhSBT59	0.903036	2.55476	3.86512	2.14004
AhSBT60	0.873554	6.71112	14.3289	2.29811
AhSBT61	0.900476	1.75396	1.84034	0.744717
AhSBT62	0.602634	0.382082	0.142528	0.180562
AhSBT63	0.081919	0.186672	0.078622	0.117725
AhSBT64	0.074309	0.35266	0.265915	0.248805
AhSBT65	0.022367	0.062912	0.058814	0
AhSBT66	0	0.01975	0	0
AhSBT67	10.9641	11.6662	8.08212	9.41293
AhSBT68	0	0	0	0
AhSBT69	1.85887	1.82437	1.26935	1.24392
AhSBT70	0.210288	0.183063	0.464226	0.401104
AhSBT71	3.94135	4.54003	3.21855	2.89522
AhSBT72	2.01205	1.72245	1.25062	1.38788
AhSBT73	9.51351	8.93273	7.89847	6.97483
AhSBT74	1.60092	2.98911	2.2377	0.885713
AhSBT75	0	0.065043	1.29554	0
AhSBT76	0.076567	0.225023	0.102116	0.198652
AhSBT77	0	0	0	0
AhSBT78	0.049208	0.091221	0.12924	0.070053
AhSBT79	1.15397	1.72919	1.96819	2.02396
AhSBT80	0.188622	0.419463	0.419825	0.178015
AhSBT81	0.425516	0.238042	0.111932	0.465408
AhSBT82	0.212663	0.407171	0.557427	0.40083
AhSBT83	0.056531	0.201322	0.220752	0.013428
AhSBT84	1.18483	1.71886	0.955036	1.11209
AhSBT85	0	0	0.12227	0
AhSBT86	0	0	0	0
AhSBT87	0	0	0	0
AhSBT88	0	0	0	0.008704
AhSBT89	0	0	0	0
AhSBT90	0	0	0	0
AhSBT91	0.005026	0	0.006031	0.013666
AhSBT92	20.2144	14.0524	7.22672	7.335
AhSBT93	0.002016	0.03664	0.076855	0.075441
AhSBT94	0.082154	0.199199	0.020853	0.248452
AhSBT95	0.079196	0.042221	0.048322	0.04899
AhSBT96	0.052679	0.120719	0.02967	0.083798
AhSBT97	1.19697	0.559359	0.237586	1.5249
AhSBT98	2.71592	2.34184	1.13476	2.50659
AhSBT99	0.427098	0.539846	0.753898	0.753034
AhSBT100	11.5333	22.5289	11.7585	16.1719
AhSBT101	17.9024	28.511	14.2939	20.9176
AhSBT102	1.15159	1.22444	1.02667	1.05022
AhSBT103	1.14885	0.820854	0.566317	0.564584
AhSBT104	5.67257	4.79653	3.11853	3.31859
AhSBT105	1.95474	2.7573	1.64074	2.056
AhSBT106	0	0.043888	0.13938	0
AhSBT107	2.19375	1.78295	1.1015	1.48941
AhSBT108	0.263719	0.291555	0.215069	0.280274
AhSBT109	4.19921	6.87476	8.34422	9.69197
AhSBT110	0.141172	0.268607	0.370491	0.264944
AhSBT111	0	0	0	0.011694
AhSBT112	0	0.067904	0	0
AhSBT113	0	0	0	0
AhSBT114	0	0	0	0
AhSBT115	50.1271	38.7457	33.8869	37.2879
AhSBT116	0	0	0	0
AhSBT117	8.85363	11.5036	9.9705	13.1426
AhSBT118	1.90368	7.09868	8.62401	5.46435
AhSBT119	8.72387	10.3357	10.0431	9.42984
AhSBT120	0.37971	1.55132	1.28834	1.5264
AhSBT121	0	0.007669	0.025974	0
AhSBT122	0	0	0	0
