# Supplementary material for: Genome-Wide Identification, Functional Characterization, and Stress-Responsive Expression Profiling of Subtilase (SBT) Gene Family in Peanut (Arachis hypogaea L.)
Source: Int J Mol Sci. 2024 Dec 13;25(24):13361. doi: 10.3390/ijms252413361 (PMC11676140; doi:10.3390/ijms252413361)
Supplement: Supplementary file 1 [file ijms-25-13361-s001.zip › ijms-3341442-supplementary/Supplementary Materials/Supplementary Table S8.xlsx]

## Sheet: Sheet1
Supplementary Table S8. List of primers used in the study
Bacterial Wilt
Gene name	F'	R'
AhSBT39	TGAAGATCTCCAGAATAGGC	CTGGATCATCCTCAAGACTC
AhSBT50	TAACTCGTTCTTTCTCTTCA	CTGGATCATCCTCAAGACTC
AhSBT92	ATCGCCATCTTCGATTCTGGT	AAGATGCCCCTGATGCACCGC
AhSBT104	ATGGCCAAGTATAATTTTCT	TACAATGTGAAGATTCCTAA
AhSBT115	TTTTACTCGTTCTTTCTCCTCT	TGGGGAGAGGCGAAGTGG
ABA
Gene name	F'	R'
AhSBT1	TTCTCTTGCAGTGTTCTTAC	TAAGCATTTCCGCCGATTCA
AhSBT39	TGAAGATCTCCAGAATAGGC	CTGGATCATCCTCAAGACTC
AhSBT53	GTCTGCTTATCATCATCTGC	TTCGTTGCGTATCTCATCAG
AhSBT92	ATCGCCATCTTCGATTCTGGT	AAGATGCCCCTGATGCACCGC
AhSBT115	TTTTACTCGTTCTTTCTCCTCT	TGGGGAGAGGCGAAGTGG
Low_temperature
Gene name	F'	R'
AhSBT1	TTCTCTTGCAGTGTTCTTAC	TAAGCATTTCCGCCGATTCA
AhSBT39	TGAAGATCTCCAGAATAGGC	CTGGATCATCCTCAAGACTC
AhSBT53	GTCTGCTTATCATCATCTGC	TTCGTTGCGTATCTCATCAG
AhSBT92	ATCGCCATCTTCGATTCTGGT	AAGATGCCCCTGATGCACCGC
AhSBT115	TTTTACTCGTTCTTTCTCCTCT	TGGGGAGAGGCGAAGTGG
